# Supplementary material for: Circulating Tumor DNA Monitoring Reveals Molecular Progression before Radiologic Progression in a Real-life Cohort of Patients with Advanced Non–small Cell Lung Cancer
Source: Cancer Res Commun. 2022 Oct 13;2(10):1174–87. doi: 10.1158/2767-9764.CRC-22-0258 (PMC10035379; doi:10.1158/2767-9764.CRC-22-0258)
Supplement: Supplementary Table TS1 — Sequencing data of tumor tissue in each patient case [file crc-22-0258-s08.xlsx]

## Sheet: Suppl.table_1
Table S1	Sequencing data of tumor tissue in each patient case
	Diagnostic biopsy													Re-biopsy
Patient ID	Method	Site	TMB (mutations/Mb)	MSI (% unstable MSI sites)	Gene	Transcript variant	Protein Variant	Variant Findings	Read Depth	Allele Fraction	Translation impact	Cosmic ID	Cosmic frequency	Method	Site	TMB (mutations/Mb)	MSI (% unstable MSI sites)	Gene	Transcript variant	Protein Variant	Variant Findings	Read Depth	Allele Fraction	Translation impact	Cosmic ID	Cosmic freq.
001	WES	Sup.lob.sin	NA	NA	CSMD3	c.5657_5658delGGinsTT	p.W1886F	NA	NA	13	NA	NA	NA	TSO500	Pleura dxt	10.2	2.42	AMER1	c.844G>T	p.E282*	1	346	12.43	stop gain	6968310; 6968309	NA
Chemotherapy					CSMD3	c.3380G>C	p.S1127T	NA	NA	12	NA	NA	NA					KRAS	c.57G>T	p.L19F	161	712	9.83	missense	26679; 20818; 1212766	NA
					KRAS	c.57G>T	p.L19F	NA	NA	11	missense	PMID: 17150185	NA					TP53	c.818G>T	p.R273L	769	710	8.59	missense	3675521; 144153; 318169; 1640828; 10779	NA
					LRP1	c.1345G>T	p.E449*	NA	NA	16	stop gain	NA	NA					CDK4 ampl.	2.613 fold change
					OPHN1	c.638T>A	p.L213Q	NA	NA	11	NA	NA	NA
														GeneRead QIAact AIT Panel				NRAS	c.181C>A	p.Q61K	1968	500	5.99	missense	NA	NA
002	TSO500	Sup.lob.dxt	NA	NA	GATA1	c.684C>A	p.C228*	NA	469	12.58	stop gain	NA	NA	No re-biopsy
Chemotherapy					KMT2D	c.7807G>T	p.E2603*	NA	992	7.86	stop gain	NA	NA
					PIK3CA	c.1633G>A	p.E545K	5412	1989	10.76	missense	763; 29328	4.05; 5.14
					SLIT2	c.1590-2A>T	NA	NA	903	8.64	Splice Site Loss	NA	NA
					TP53	c.783-2A>T	NA	30	833	18.13	Splice Site Loss	45956	0.36
003	TSO500	Liver	NA	NA	BRCA1	c.220_230delCAAGAAAGTAC	p.Q74fs*3	NA	297	17.51	frameshift	NA	NA	TSO500	Liver	27.7	0.81	BRCA1	c.220_230delCAAGAAAGTAC	p.Q74fs*3	NA	791	9.48	frameshift	NA	NA
Chemotherapy					GLI1	c.361C>T	p.Q121*	NA	140	34.29	stop gain	NA	NA					GLI1	c.361C>T	p.Q121*	NA	504	34.33	stop gain	NA	NA
					NF1	c.3883A>G	p.T1295A	13	202	40.59	missense	NA	NA					LRP1B	c.4940-1G>T		1	450	28.89	NA	4605487	NA
					NOTCH4	c.2394G>T	p.Q798H	NA	158	40.51	missense	NA	NA					NF1	c.3883A>G	p.T1295A	6	594	47.47	missense	NA	NA
					POLD1	c.1597G>A	p.V533M	2	175	73.71	missense	NA	NA					NOTCH4	c.2394G>T	p.Q798H	NA	472	29.45	missense	NA	NA
					POLE	c.6445C>T	p.R2149C	6	158	63.92	missense	NA	NA					POLD1	c.1597G>A	p.V533M	1	454	59.25	missense	NA	NA
					ROS1	c.3074C>T	p.T1025I	1	171	27.49	missense	1663955	0.94					POLE	c.6445C>T	p.R2149C	3	503	60.64	missense	NA	NA
					RPTOR	c.2164G>T	p.A722S	1	202	33.66	missense	404158	0.55					ROS1	c.3074C>T	p.T1025I	1	645	23.57	missense	1663956	NA
					SMARCA4	c.1482delA	p.G495fs*6	NA	161	57.76	frameshift	NA	NA					RPTOR	c.2164G>T	p.A722S	1	584	32.53	missense	404158	NA
					TAF1	c.1936C>T	p.R646C	NA	101	77.23	missense	NA	NA					PRKDC	c.153G>T	p.L51L	94	232	77.59	synonymous	NA	NA
					TP53	c.524G>A	p.R175H	6848	111	58.56	missense	144210; 10648	2.62; 4.40					TAF1	c.1996C>T	p.R666C	1	430	62.56	missense	4110889; 4110888; 4110890	NA
																		TP53	c.524G>A	p.R175H	5279	556	46.58	missense	1732644; 144210; 1640851; 10648; 99914; 3355994; 99023; 99022	NA
004	TSO500	Sup.lob.sin	4.7	0.00	CHEK2	c.1556C>T	p.T519M	109	913	43.92	missense	NA	NA	TSO500	Sup.lob.sin	3.2	1.61	CHEK2	c.1556C>T	p.T519M	74	953	45.54	missense	NA	NA
Immunotherapy																		BCR	c.2845G>A	p.V949I	1	1216	50.49	missense	NA	NA
	GeneRead QIAact AIT Panel				KRAS	c.183A>C	p.Q61H	2839	500	30.47	missense	14201	1.80					CDKN2A	c.69C>T	p.F23F	38	257	42.02	synonymous	NA	NA
																		KEAP1	c.810delC	p.V271fs*6	NA	1635	11.31	frameshift	NA	NA
																		SLX4	c.421G>T	p.G141W	31	1695	45.43	missense	NA	NA
																		SMARCA4	c.2426dupT	p.V810fs*14	NA	1436	10.72	frameshift	NA	NA
																		STK11	c.130A>T	p.K44*	13	1318	10.77	stop gain	20868; 6975290	NA
																		TBX3	c.61C>T	p.L21L	1	1083	48.38	synonymous	NA	NA
005	TSO500	Inf.lob.dxt	NA	NA	EP300	c.631G>A	p.G211S	17	2261	9.20	missense	NA	NA	No re-biopsy
Immunotherapy					TP53	c.844C>T	p.R282W	2768	1487	8.74	missense	10704; 96436	1.66; 2.55
006	TSO500	Sup.lob.dxt	18.9	3.39	ARID2	c.689_699delATAGAGACTTC	p.D230fs*2	NA	1092	10.44	frameshift	NA	NA	WES	St 1R	<10	NA	BRCA1	c.643G>A	p.C936S	NA	NA	12	VUS	7343760	NA
Immunotherapy					ARID2	c.705_705+4delGGTAA		NA	1033	11.04	NA	NA	NA					MET	amplification (FISH)	high-level MET-ampl.
					ARID2	c.1459G>T	p.E487*	NA	1014	16.47	stop gain	NA	NA					PIK3CG	c.2806T>A	p.C936S	NA	NA	17	VUS	NA	NA
					BRCA1	c.643G>A	p.E215K	1	1032	20.54	missense	NA	NA					TP53	c.395A>G	p.K132R	NA	NA	15	loss-of-function	11582; 166371	0.52; 2.67
					MGA	c.1706delC	p.S569*	NA	1019	26.10	frameshift	NA	NA
					MTOR	c.7501A>G	p.I2501V	4	863	46.23	missense	NA	NA
					RBM10	c.2164G>T	p.E722*	5	362	22.93	stop gain	6187429	0.14
					TP53	c.395A>G	p.K132R	420	657	24.20	missense	11582; 166371	0.52; 2.67
007	TSO500	St 4L	9.2	1.94	KRAS	c.34G>T	p.G12C	6838	368	43.21	missense	516; 25878	2.11; 4.43	WES	Sup.lob.sin	NA	NA	ANKZF1	c.1342-1G>A	NA	NA	83	7.3	splice site	NA	NA
Immunotherapy	low coverage				TP53	c.825T>A	p.C275*	17	169	28.40	stop gain	44612; 1732654	0.78; 0.42					ATRX	c.4843-2A>T	NA	NA	146	26	splice site	NA	NA
	264x																	KRAS	c.34G>T	p.G12C	NA	88	35	hotspot	NA	NA
																		TP53	c.825T>A	p.C275*	NA	65	12	nonsense/loss of function	NA	NA
008	TSO500	St 4R	NA	NA	NF2	c.1258G>T	p.E420*	7	804	5.22	stop gain	1685357	2.27	No re-biopsy
Immunotherapy					TP53	c.451C>T	p.P151S	580	1047	5.06	missense	133656; 10905	2.92; 0.80
009	TSO500	Sup.lob.sin	16.6	3.28	NF1	c.4662-1G>C	NA	1	473	48.20	Splice Site Loss	5954917	0.56	TSO500	Sup.lob.sin	13.4	4.07	HIST1H3H	c.100G>T	p.G34C	146	1242	36.80	missense	NA	NA
Immunotherapy	low coverage				NF2	c.260C>G	p.S87*	5	440	54.55	stop gain	725982	0.20					KMT2C	c.2436G>A	p.M812I	2	3074	7.87	missense	6908441	NA
	613x				RBM10	c.1984G>T	p.E662*	2	345	37.68	stop gain	6939935	0.22					NF1	c.4662-1G>C	NA	1	647	45.29	NA	5954917; 5954918	NA
					MET ampl.	2.492 fold change												NF2	c.260C>G	p.S87*	4	1290	41.71	stop gain	725982; 1149423	NA
																		PAX5	c.590G>A	p.R197H	3	666	20.12	missense	6738238	NA
																		PRKDC	c.3032A>G	p.E1011G	1	1322	40.54	missense		NA
																		RBM10	c.2413G>T; c.2218G>T; c.1987G>T; c.2215G>T; c.1984G>T	p.E663*; p.E740*; p.E662*; p.E739*; p.E805*	1	859	21.65	stop gain	6939935	NA
																		SLIT2	c.145G>A; c.-114G>A	p.V49M	2	750	51.87	missense	182586	NA
																		SMO	c.2093C>G	p.P698R	12	422	54.98	missense	NA	NA
																		STK11	c.273_274delinsTA	p.Glu92Lys	1	1029	60.16	missense	4539877; 4539878	NA
																		TP53	c.876_895delAGGGGAGCCTCACCACGAGC	p.K292fs*7	11	752	35.51	frameshift	6971841; 6971838; 6971840; 6971839
010	TSO500	Carina	7.9	5.04	ASXL1	c.2918A>C	p.K973T	NA	1152	6.16	missense	NA	NA	TSO500	Bronchus dxt	7.2	5.36	ERCC5	c.2375C>T	p.A792V	34	264	24.24	missense	NA	NA
Chemotherapy					TP53	c.469G>T	p.V157F	1040	1008	5.46	missense	10670; 144151	1.09; 1.42					MSH2	c.2033A>G	p.Y678C	1	460	32.17	missense	NA	NA
																		PIK3R1	c.57T>C	p.D19D	NA	413	9.44	synonymous	NA	NA
																		ROS1	c.6005A>G	p.N2002S	NA	380	33.42	missense	NA	NA
																		TP53	c.469G>T	p.V157F	861	251	57.37	missense	144151; 131483; 131481; 3388217; 131480; 10670; 1679513	NA
																		FGFR1 ampl.	4.852 fold change
012	TSO500	St 7	3.1	4.80	JUN	c.383_384dupCC	p.S129fs*20	NA	562	23.31	frameshift	NA	NA	WES	Axil gl.sin	<10	NA	TP53	c.615T>G	p.Y205*	NA	NA	21	loss-of-function	NA	NA
Immunotherapy					MAP2K4	c.814-1G>A		3	763	27.13	Splice Site Loss	975563	0.32					KIF5B->RET fusion
					MAP3K4	c.616A>G	p.I206V	NA	956	33.37	missense	NA	NA
					TP53	c.615T>G	p.Y205*	30	929	26.16	stop gain	44924	0.64
013	TSO500	St 7	11.1	1.64	ATM	c.8419-1G>A;	NA	1	379	14.51	Splice Site Loss	6865153	0.09	TSO500	St 11L	3.9	0.81	KRAS	c.183A>C	p.Q61H	2005	1099	12.74	missense	14201	1.80
Immunotherapy	low coverage				KRAS	c.183A>C	p.Q61H	1892	484	20.45	missense	14201	1.80					MGA	c.3451G>T	p.E1151*	NA	952	7.04	stop gain	NA	NA
	474x				PIK3CG	c.2368G>T	p.G790*	NA	617	7.46	stop gain	NA	NA					TP53	c.797G>A	p.G266E	553	1029	5.34	missense	10867; 330616	1.07; 0.61
					TP53	c.797G>A	p.G266E	534	359	21.17	missense	10867; 330616	1.07; 0.61
	GeneRead QIAact AIT Panel				KRAS	c.35G>A	p.G12D	8490	500	44.45	missense	14209; 521; 25877	9.76; 4.55; 4.41
014	TSO500	Inf.lob.dxt	5.5	5.06	KRAS	c.34G>T	p.G12C	6838	1389	19.94	missense	516; 25878	2.11; 4.43	TSO500	Adrenal gl.sin	4.7	1.65	BCL6	c.962C>T	p.A321V	8	318	86.79	missense	NA	NA
Chemotherapy					PIK3CA	c.1637A>C	p.Q546P	243	870	5.98	missense	767; 1235295	0.35; 1.64					FANCA	c.157A>C	p.S53R	1	398	47.24	missense	NA	NA
					STK11	c.182delG	p.G61fs*3	3	876	39.84	frameshift	405206	0.55					KRAS	c.34G>T	p.G12C	5549	504	40.87	missense	516; 25878; 1140136	NA
																		PIK3R2	c.1217G>A	p.R406H	2	277	14.44	missense	252719	NA
																		STK11	c.182delG	p.G61fs*3	3	456	82.46	frameshift	405206	NA
015	TSO500	Inf.lob.dxt	NA	NA	CDKN2A	c.62_66delCCCGG	p.A21fs*21	5	444	33.11	frameshift	NA	NA	No re-biopsy
Immunotherapy					KRAS	c.35G>A	p.G12D	12623	1912	25.84	missense	14209; 521; 25877	9.76; 4.55; 4.41
					PIK3CG	c.2655delC	p.T886fs*22	NA	1296	24.38	frameshift	NA	NA
					TP53	c.797G>T	p.G266V	304	1069	23.29	missense	10958; 1169537	0.55; 0.90
					TP53	c.790C>G	p.L264V	3	1009	23.19	missense	45704	0.84
016	TSO500	Sup.lob.sin	12.5	1.64	ABL2	c.925delG	p.V309fs*4	NA	963	63.45	frameshift	NA	NA	TSO500	Sup.lob.sin	10.3	3.33	ARID1A	c.1921-2A>G	NA	2	416	38.70	NA	2235438	NA
Chemotherapy					ARID1A	c.1921-2A>G	NA	2	623	57.95	Splice Site Loss	2235438	0.19					ARID1B	c.6635G>A	p.R2212H	1	729	52.26	missense	1183561; 1183560	NA
					FOXP1	c.685C>T	p.Q229*	NA	1047	59.12	stop gain	NA	NA					ABL2	c.988delG	p.V330fs*4	NA	685	36.79	frameshift	NA	NA
					JAK3	c.3215A>C	p.E1072A	NA	311	60.45	missense	NA	NA					BRCA2	c.502C>T	p.P168S	1	734	44.82	missense	NA	NA
					TP53	c.746G>T	p.R249M	384	777	58.04	missense	43871; 329734	0.99; 0.52					EGFR	c.1051A>G	p.I351V	1	753	40.24	missense	3881815; 3881814	NA
																		FOXP1	c.685C>TT	p.Q229*		728	29.95	stop gain	NA	NA
																		KDR	c.2413G>A	p.V805I	1	944	36.97	missense	NA	NA
																		LRP1B	c.11966C>T	p.S3989F	1	688	39.53	missense	NA	NA
																		POLE	c.3046G>A	p.V1016M	9	333	50.45	missense	NA	Na
																		PTEN	c.183_193delTAAAAACCATT	p.H61fs*9	NA	192	7.29	frameshift	NA	NA
																		TP53	c.746G>T	p.R249M	302	675	38.37	missense	43871; 1649403; 326724; 326723; 3388182; 329734	NA
017	TSO500	Sup.lob.sin	NA	NA	ATM	c.497-2A>T	NA	2	670	18.96	Splice Site Loss	9501796	2.86	No re-biopsy
Chemotherapy					KRAS	c.34G>T	p.G12C	6838	1291	19.60	missense	516; 25878	2.11; 4.43
018	TSO500	Sup.lob.dxt	10.2	0.00	KEL	c.672+1G>T	NA	NA	579	12.61	Splice Site Loss	NA	NA	TSO500	Sup.lob.dxt	7.9	0.00	EPHB1	c.1988G>A	p.R663Q	2	1575	11.24	missense	3123028; 3123029	NA
Chemotherapy					KRAS	c.34G>T	p.G12C	6838	1155	22.86	missense	516; 25878	2.11; 4.43					KEAP1	c.833C>T	p.P278L	4	1189	11.02	missense	4924669	NA
																		KIT	c.2894C>A	p.S965Y	1	1276	10.50	missense	NA	NA
																		KRAS	c.34G>T	p.G12C	5835	823	13.97	missense	516; 25878; 1140136	NA
																		SMAD4	c.1474G>T	p.V492F	4	875	5.83	missense	14222	NA
019	TSO500	St 4R	0.0	1.61	PIK3CA	c.3140A>G	p.H1047R	5989	1505	2.33	missense	775; 29325	4.79; 8.21	TSO500	Trachea	11.0	2.48	BRCA2	c.6400A>G	p.N2134D	2	763	18.48	missense	NA	NA
Immunotherapy																		CD79A	c.371G>A	p.R124H	12	821	42.14	missense	4078588	NA
																		PIK3CA	c.*220A>G; c.3140A>G	p.H1047R	4566	1335	19.48	missense	775; 29325; 94986	NA
																		RET	c.1717G>A	p.V573M	4	1346	44.87	missense	918113	NA
																		TET1	c.1022C>T	p.A341V	2	1145	47.86	missense	NA	NA
																		TP53	c.374C>G	p.T125R	93	654	21.25	missense	4775933; 4775932; 4775931; 4775930; 4745855; 45243	NA
																		TSHR	c.1592G>A	p.R531Q	9	1210	52.31	missense	1493360	NA
																		ZNF703	c.607C>T	p.P203S	1	233	13.73	missense	6416979	NA
020	TSO500	Sup.lob.sin	18.8	1.60	ALOX12B	c.1017_1018delCC	p.C341fs*32	NA	535	55.51	frameshift	NA	NA	TSO500	Sup.lob.sin	23.6	2.42	APC	c.7514G>A	p.R2505Q	23	1256	68.63	missense	NA	NA
Chemotherapy					BRAF	c.1406G>T	p.G469V	376	1193	17.85	missense	459; 29611	0.93; 0.47					BLM	c.2035G>T	p.A679S	1	871	19.75	missense	5044190	NA
					BRCA2	c.7601C>T	p.A2534V	23	801	66.67	missense	NA	NA					BRAF	c.1406G>T	p.G469V	277	1743	25.30	missense	459; 29611	NA
					FGFR1	c.1368G>T	p.M456I	22	834	68.71	missense	7335645	20					BRCA2	c.7601C>T	p.A2534V	21	1295	72.36	missense	4152748; 4152749	NA
					NF1	c.3709-1G>C	NA	5	736	46.74	NA	NA	NA					CREBBP	c.458C>T	p.P153L	6	1623	81.52	missense	NA	NA
					TP53	c.1024C>T	p.R342*	1023	755	52.19	stop gain	11073; 306146	1.00; 2.90					FGFR1	c.1368G>T	p.M456I	19	819	64.84	missense	7335645	NA
																		FGF3	c.419C>T	p.T140M	3	953	5.77	missense	2043525	NA
																		HIST1H3H	c.292G>T	p.E98*	84	2171	8.15	stop gain	NA	NA
																		NF1	c.3709-1G>C	NA	5	792	58.59	NA	NA	NA
																		PRKAR1A	c.221G>A	p.R74H	9	2018	5.70	missense	2975005	NA
																		TP53	c.1024C>T	p.R342*	741	826	67.31	stop gain	11073; 306146; 99721	NA
																		ZFHX3	c.100G>T	p.A34S	1	992	5.24	missense	6932802	NA
021	TSO500	St 4L	5.5	0.80	EP300	c.3590+2T>A	NA	NA	570	33.33	Splice Site Loss	NA	NA	TSO500	St 7	3.9	2.40	EP300	c.3590+2T>A	NA	NA	1102	39.02	splice Site Loss	NA	NA
Immunotherapy					KRAS	c.34G>T	p.G12C	6913	1078	50.28	missense	516; 25878	2.11; 4.43					KRAS	c.34G>T	p.G12C	7085	1882	52.55	missense	516; 25878	2.11; 4.43
					RBM10	c.201+1G>T	NA	5	332	50.60	NA	6118530	0.23					RBM10	c.201+1G>T	NA	5	881	49.26	splice Site Loss	6118530	0.23
					TSHR	c.484C>G	p.P162A	103	574	38.68	missense	NA	NA
022	TSO500	St 7	NA	NA	CDKN2A	c.138delG	p.R47fs*6	8	658	26.60	frameshift	6985725	0.07	No re-biopsy
Immunotherapy					LRP1B	c.4939+1G>T	NA	NA	748	9.89	Splice Site Loss	NA	NA
					NF1	c.65delC	p.P22fs*2	NA	786	19.97	frameshift	NA	NA
					NF1	c.5674A>T	p.K1892*	1	1209	6.70	stop gain	NA	NA
					TP53	c.783-15_791delTCCTATCCTGAGTAGTGGTAATCT			720	15.97	NA	NA	NA
	GeneRead QIAact AIT Panel				BRAF	c.1799T>A	p.V600E	1354	500	4.96	missense	476; 1131	23.29; 25.47
023	TSO500	St 4L	18.0	3.23	BRCA1	c.1660G>T	p.E554*	19	1775	10.54	stop gain	NA	NA	TSO500	Adrenal gl.sin	19.7	4.92	APC	c.5428G>T	p.D1810Y	2	720	15.28	missense	6475528	NA
Chemotherapy					KRAS	c.39C>G	p.G13G	52	1494	27.64	synonymous	535	2.56					ATM	c.3385G>A	p.E1129K	3	619	16.16	missense	6980896; 6980897	NA
					KRAS	c.38G>T	p.G13V	397	1494	27.64	missense	534	0.60					BCR	c.138G>T	p.E46D	2	425	34.12	missense	NA	NA
					PTPRD	c.3126delC	p.T1034fs*4	NA	1138	48.51	frameshift	NA	NA					BRCA1	c.1660G>T	p.E554*	16	980	14.29	stop gain	NA	NA
					SPEN	c.766C>T	p.Q256*	2	1383	14.32	stop gain	6904662	1.37					BRCA1	c.1021G>A	p.D294N	4	1128	14.54	missense	NA	NA
					STK11	c.863-1G>T	NA	3	592	46.28	Splice Site Loss	6925330	0.07					CSF1R	c.2760G>C	p.E920D	7	502	42.03	missense	NA	NA
					TET2	c.3940delG	p.D1314fs*49	3	1173	6.65	frameshift	3735044	1.06					HIST1H3A	c.345C>A	p.A115A	79	857	33.02	synonymous	NA	NA
																		KEAP1	c.295G>T	p.V99L	5	621	75.68	missense	6083857	NA
																		KRAS	c.39C>G	p.G13G	48	706	37.68	synonymous	535	NA
																		KRAS	c.38G>T	p.G13V	327	706	37.68	missense	534; 1152504	NA
																		LRP1B	c.5663G>A	p.G1888E	1	779	64.31	missense	3938527	NA
																		MAPK3	c.967G>A	p.E323K	2	806	45.41	missense	NA	NA
																		SPEN	c.766C>T	p.Q256*	2	682	25.37	stop gain	6904662	NA
																		SPEN	c.5567A>G	p.N1856S	1	704	39.06	missense	NA	NA
																		STK11	c.863-1G>T	NA	3	229	74.24	NA	5985665; 6925330	NA
																		TSC2	c.2018C>T	p.A673V	4	476	50.42	missense	5182657	NA
024	TSO500	Carina	NA	NA	KRAS	c.34G>T	p.G12C	6735	1888	26.59	missense	516; 25878	2.11; 4.43	No re-biopsy
Immunotherapy					TP53	c.475_476insT	p.A159fs*22	12	1168	19.61	frameshift	NA	NA
					TP53	c.475G>C	p.A159P	225	1168	19.61	missense	5576354; 43836	0.73; 1.97
025	TSO500	Sup.lob.dxt	8.0	0.81	CDK12	c.1252A>T	p.K418*	NA	368	7.07	stop gain	NA	NA	TSO500	Sup.lob.dxt	3.9	1.63	CCND3	c.400C>T	p.P134S	6	415	46.27	missense	NA	NA
Chemotherapy					KRAS	c.34G>T	p.G12C	6913	611	20.46	missense	516; 25878	2.11; 4.43					ERCC5	c.542A>G	p.H181R	2	372	42.74	missense	NA	NA
					SMARCA4	c.463delG	p.D155fs*148	NA	215	13.02	frameshift	NA	NA					HNF1A	c.872dupC	p.G292fs*25	218	147	6.80	frameshift	4765399; 21481; 4611384	NA
					STK11	c.598-2A>C	NA	1	145	23.45	Splice Site Loss	NA	NA					HNF1A	c.863_864insC	p.P289fs*28	8	319	6.27	frameshift	1476243	NA
																		KRAS	c.34G>T	p.G12C	5549	483	14.70	missense	516; 25878; 1140136	NA
																		NCOA3	c.3353A>C	p.Q1118P	5	510	48.43	missense	NA	NA
																		NFE2L2	c.86A>T	p.D29V	2	395	8.86	missense	2894782	NA
																		NRG1	c.379G>C	p.A127P	1	459	52.94	missense	NA	NA
																		POLE	c.6763A>T	p.I2255F	5	445	45.62	missense	NA	NA
																		SOX10	c.274G>C	p.V92L	6	406	41.38	missense	NA	NA
																		SPEN	c.6021T>A	p.D2007E	2	491	48.68	missense	7340834	NA
																		STK11	c.598-2A>C	NA	NA	202	18.32	NA	NA	NA
																		TET1	c.6382G>A	p.V2128I	3	412	44.42	missense	4757047	NA
																		ZFHX3	c.1378G>A	p.E460K	1	388	48.97	missense	6984596	NA
026	TSO500	Inf.lob.dxt	NA	NA	FGFR1	c.872dupA	p.H292fs*26	NA	764	24.61	frameshift	NA	NA	No progression
Immunotherapy					KRAS	c.34G>T	p.G12C	6913	1840	59.84	missense	516; 25878	2.11; 4.43
					NBN	c.338+1G>T	NA	NA	1010	30.99	Splice Site Loss	NA	NA
					PAK5	c.652G>T	p.E218*	1	809	28.55	stop gain	4887987	0.56
					PRKDC	c.10935delG	p.G3647fs*6	NA	946	10.68	frameshift	NA	NA
					TP53	c.224delC	p.P75fs*48	30	890	43.48	frameshift	44803	0.51
027	TSO500	Mid.lob.dxt	NA	NA	H3C2	c.283G>T	p.E95*	75	1081	39.13	stop gain	NA	NA	No progression
Immunotherapy					KRAS	c.35G>C	p.G12A	4104	878	36.79	missense	25881; 522	1.06; 2.38
					PIK3CA	c.3145G>C	p.G1049R	393	918	39.00	missense	29327	1.43
					TP53	c.578A>G	p.H193R	734	529	41.02	missense	10742; 1716523	0.73; 4.24
028	TSO500	St 4R	NA	NA	FBXW7	c.1449_1450insC	p.R484fs*6	NA	935	5.99	frameshift	NA	NA	No re-biopsy
Chemotherapy					TP53	c.473G>T	p.R158L	545	765	4.05	missense	10714; 1732659	2.01; 1.78
029	TSO500	Sup.lob.sin	14.9	5.69	PREX2	c.4326dupA	p.Q1443fs*29	NA	464	10.34	frameshift	NA	NA	WES	Sub.cut.met	<10	NA	SMARCA4	c.3693_3696delCGGC	p.G1232fs*58	NA	428	46.50	frameshift	NA	NA
Chemotherapy					SMARCA4	c.3693_3696delCGGC	p.G1232fs*58	NA	297	14.14	frameshift	NA	NA		clavicula sin			TP53	c.743G>T	p.R248L	636	308	62.34	missense	210757; 6549	0.82; 1.93
					TP53	c.743G>T	p.R248L	638	337	20.18	missense	210757; 6549	0.82; 1.93
030	TSO500	St 7	47.2	1.63	BRCA1	c.4760C>G	p.S1587*	6	1261	47.18	stop gain	NA	NA	TSO500	St 7	46.7	0.89	AR	c.1937C>A	p.A646D	50	465	100	missense	6906185; 6986395	NA
Chemotherapy					FGF2	c.429delC	p.A144fs*75	NA	242	29.75	frameshift	NA	NA					BRCA1	c.4760C>G	p.S1587*	4	598	53.34	stop gain	NA	NA
					NRAS	c.182A>T	p.Q61L	1545	2287	28.95	missense	583; 36378	2.55; 1.14					CD274	c.490G>A	p.E164K	2	245	24.90	missense	404245	NA
					NRG1	c.653+1G>A	NA	NA	414	46.38	Splice Site Loss	NA	NA					FANCA	c.1153C>T	p.H385Y	2	1098	33.15	missense	NA	NA
					NUP93	c.7G>T	p.E3*	NA	1003	31.51	stop gain	NA	NA					H3F3C	c.386G>T	p.R129L	1	1168	65.67	missense	6072469	NA
					PREX2	c.4231+1delG	NA	NA	778	43.70	NA	NA	NA					MSH3	c.1313C>T	p.A438V	4	653	47.63	missense	NA	NA
					RANBP2	c.9304G>T	p.G3102*	NA	1159	31.84	stop gain	NA	NA					MTOR	c.4322G>A	p.G1441E	NA	394	23.86	missense	NA	NA
					SH2B3	c.622G>T	p.E208*	12	321	28.35	stop gain	1235393	12.50					NAB2	c.631C>T	p.P211S	1	964	34.85	missense	NA	NA
					SMARCA4	c.3575G>A	p.R1192H	26	1007	47.96	missense	1266237	0.29					NPM3	c.368G>T	p.R123L	1	943	65.32	missense	3367858	NA
					SPEN	c.619G>T	p.E207*	NA	1666	26.23	stop gain	NA	NA					NRAS	c.182A>T	p.Q61L	1233	779	30.30	missense	583; 36378	NA
					TP53	c.527G>T	p.C176F	899	819	65.08	missense	10645; 329725	0.88; 2.15					PLCG2	c.2593C>G	p.Q865E	1	787	30.50	missense	1293625; 1293626	NA
																		POLE	c.6334C>T	p.L2112L	4	1031	62.95	synonymous	NA	NA
																		RAD51C	c.91G>C	p.G31R	158	1418	24.96	missense	NA	NA
																		SETBP1	c.2722G>A	p.D908N	7	1563	37.88	missense	1684836; 3730217	NA
																		SMARCA4	c.3575G>A	p.R1192H	16	1281	52.62	missense	1266237; 1266238	NA
																		SPEN	c.619G>T	p.E207*	NA	2451	24.72	stop gain	NA	NA
																		TCF3	c.22G>T	p.A8S	1	459	24.62	missense	1391234; 1391233	NA
																		TP53	c.527G>T	p.C176F	731	1698	65.84	missense	1640850; 3378352; 117396; 117395; 10645; 329725; 117398	NA
																		ZFHX3	c.8316C>T	p.H2772H	1	1047	46.51	synonymous	NA	NA
032	TSO500	St 7	10.5	2.68	EGFR	c.2305G>T	p.V769L	150	208	29.81	missense	1166943	0.16	TSO500	St 1R	13.4	0.85	BRCA2	c.8567A>C	p.E2856A	124	460	18.04	missense	NA	NA
Immunotherapy	Merged data				NF1	c.5458C>T	p.Q1820*	21	247	35.63	stop gain	40997	0.71					DNMT1	c.1010T>C	p.M337T	1	255	13.33	missense	NA	NA
																		EIF1AX	c.294C>T	p.D98D	2	336	18.15	synonymous	1119077	NA
																		FANCA	c.874C>G	p.H292D	4	532	5.08	missense	NA	NA
																		FANCA	c.1340C>T	p.S447L	13	579	73.23	missense	NA	NA
																		GEN1	c.1526C>G	p.S509W	4	961	48.70	missense	1192282	NA
																		IGF1R	c.1336A>G	p.M446V	7	580	13.79	missense	NA	NA
																		NF1	c.5458C>T	p.Q1820*	19	772	57.90	stop gain	40997; 1736123	NA
																		RANBP2	c.7172C>G	p.T2391S	3	572	12.94	missense	NA	NA
																		RPTOR	c.2818G>A	p.D940N	1	906	86.87	missense	6952889	NA
																		PRKAR1A	c.762T>C	p.S254S	1	861	86.06	synonymous	NA	NA
																		TP53	c.524_559+1del	NA	NA	764	46.47	NA	NA	NA
																		ZFHX3	c.7691A>G	p.Q2564R	5	906	77.92	missense	6856714	NA
																		ZFHX3	c.10142_10162delGGCAACTACAGCAGCAGCAGC	p.R3381_Q3387del	4	629	71.22	in-frame	1731927; 6856713	NA
033	TSO500	Sup.lob.dxt	NA	NA	AR	c.1900A>G	p.K634E	1	640	37.66	missense	NA	NA	No re-biopsy
Immunotherapy					ATRX	c.2227C>T	p.R743*	25	824	78.88	stop gain	1162160; 1716656	11.11; 0.91
034	TSO500	Sup.lob.sin	8.6	4.03	BRIP1	c.517C>T	p.R173C	91	883	27.63	missense	5020384	8.51	TSO500	Sup.lob.sin	8.7	4.10	CSF1R	c.1885G>T	p.A629S	4	522	53.83	missense	6849599; 6849598	NA
Chemotherapy					TP53	c.536A>T	p.H179L	279	1047	26.84	missense	1570329; 43635	0.91; 3.92					KAT6A	c.5630G>A	p.R1877H	3	1115	35.78	missense	NA	NA
																		CCDC77	c.142A>T	p.I48F	1	699	46.78	missense	NA	NA
																		KDR	c.1987+1G>T	NA	NA	539	12.80	splice site loss	NA	NA
																		MTOR	c.919G>T	p.G307*	NA	783	11.11	stop gain	NA	NA
																		RAD50	c.2647C>T	p.R883C	9	594	56.90	missense	NA	NA
																		RECQL4	c.3058G>A	p.V1020M	10	884	51.92	missense	NA	NA
																		TP53	c.536A>T	p.H179L	225	751	14.78	missense	1570329; 1731642; 129844; 129847; 3980298; 129845; 43635	NA
035	TSO500	Liver	NA	NA	CDKN2A	c.238C>T	p.R80*	558	700	35.14	stop gain; missense	12475; 13679	1.54; 4.37	No re-biopsy
Chemotherapy					MET	c.3355G>C	p.G1119R	NA	1702	19.80	missense	NA	NA
					TP53	c.451C>T	p.P151S	585	932	27.68	missense	133656; 10905	2.92; 0.80
036	TSO500	Sup.lob.sin	6.3	0.00	KRAS	c.34G>T	p.G12C	6913	1508	23.94	missense	516; 25878	2.11; 4.43	WES	St 11R	<10	NA	No clinically relevant or cancer hotspot mutations - including allele fractions below 5%
Immunotherapy					TP53	c.797G>T	p.G266V	308	1058	11.53	missense	10958; 1169537	0.55; 0.90	TSO500 (ctDNA)
	GeneRead QIAact AIT Panel				BRAF	c.1406G>T	p.G469V	3262	500	20.31	missense	459; 29611	0.93; 0.47
037	TSO500	Pleura sin	8.7	3.28	KRAS	c.34G>T	p.G12C	6735	1055	44.17	missense	516; 25878	2.11; 4.43	TSO500	Pleura sin	0.0	2.44	No clinically relevant or cancer hotspot mutations - including allele fractions below 5%
Immunotherapy					LRP1B	c.10742_10743insT	p.E3582fs*3	NA	826	31.60	frameshift	NA	NA
					LRP1B	c.10740_10741insA	p.G3581fs*4	NA	830	31.93	frameshift	NA	NA
039	TSO500	Inf.lob.sin	NA	NA	SETD2	c.5288C>A	p.S1763*	NA	563	32.50	stop gain	NA	NA	No progression
Immunotherapy					TP53	c.856G>A	p.E286K	644	437	23.34	missense	145028; 10726; 10988	1.54; 0.79; 0.77
					TP53	c.841G>C	p.D281H	222	458	22.49	missense	10943; 7338405	0.67; 5.56
040	TSO500	Sup.lob.sin	NA	NA	TP53	c.818G>T	p.R273L	938	1214	64.42	missense	144153; 10779	2.01; 1.01	No re-biopsy
Chemotherapy
042	TSO500	Inf.lob.sin	18.1	3.25	DAXX	c.466A>T	p.K156*	NA	772	21.24	stop gain	NA	NA	TSO500	St 2L	20.5	3.42	AMER1	c.1772G>T	p.R591M	1	651	20.74	missense	6946820; 6946821	NA
Chemotherapy					FANCC	c.1669C>T	p.Q557*	NA	629	18.92	stop gain	NA	NA					ATM	c.6575C>A	p.S2192*	1	323	10.22	stop gain	NA	NA
					KRAS	c.35G>T	p.G12V	10408	1400	59.14	missense	520; 25879	3.30; 7.40					KRAS	c.35G>T	p.G12V	8678	735	39.59	missense	1140133; 520; 25879; 6904437	NA
					MED12	c.4254-1G>T	NA	NA	385	34.55	Splice Site Loss	NA	NA					MAP2K2	c.217G>A	p.E73K	2	418	11.96	missense	6706941; 6706940	NA
					MSH3	c.2098delA	p.T700fs*12	NA	614	23.94	frameshift	NA	NA					PIK3CA	c.1624G>A	p.E542K	3466	612	11.76	missense	760; 29329; 125369	NA
					PMS1	c.1242_1248delCATAGAA	p.E416fs*5	NA	965	45.49	frameshift	NA	NA					PMS1	c.1242_1248delCATAGAA	p.E416fs*5	NA	530	50	frameshift	NA	NA
					TP53	c.637C>T	p.R213*	1930	441	72.56	stop gain	10654; 10663; 166368	1.39; 2.20; 1.53					TP53	c.637C>T	p.R213*	1519	571	29.25	stop gain	1638393; 10654; 3378350; 166368; 6503267; 99615; 99616; 99618	NA
047	TSO500	St 7	38.7	2.48	DDX41	c.758C>G	p.S253*	NA	572	6.82	stop gain	NA	NA	TSO500	St 10R	26.0	2.46	EP300	c.3724G>C	p.E1242Q	1	823	13.12	missense	6938247	NA
Immunotherapy					FAT1	c.10753C>T	p.Q3585*	4	429	12.82	stop gain	5956242	0.42					KMT2D	c.3298delG	p.D1100fs*19	1	1283	14.42	frameshift	6973574	NA
					KMT2D	c.3298delG	p.D1100fs*19	1	369	9.49	frameshift	6973574	7.69					NF1	c.731-1G>T	NA	3	1343	50.71	Splice Site Loss	NA	NA
					LRP1B	c.9037G>T	p.E3013*	1	598	5.85	stop gain	716607	0.17					PIK3R3	c.1140C>G	p.F380L	3	2054	10.42	missense	9360540	NA
					MTOR	c.7501A>G	p.I2501V	5	566	65.37	missense	NA	NA
					NF1	c.247C>G	p.Q83E	NA	800	5.38	missense	NA	NA
					NF1	c.731-1G>T	NA	3	516	38.95	Splice Site Loss	NA	NA
					NF1	c.1852G>C	p.D618H	NA	647	5.56	missense	NA	NA
					PIK3CA	c.1633G>A	p.E545K	5471	924	21.86	missense	763; 29328	4.05; 5.14
048	TSO500	St 7	3.9	1.61	ADGRA2	c.272T>A	p.L91*	NA	1381	15.28	stop gain	NA	NA	TSO500	Liver	5.6	1.79	EIF4A2	c.8G>T	p.G3V	104	125	50.40	missense	77639	NA
Immunotherapy					GPS2	c.136_139delGAAG	p.E46fs*16	6	1138	94.11	frameshift	437293	0.19					GPS2	c.136_139delGAAG	p.E46fs*16	5	145	89.66	frameshift	437293	NA
					MAP3K13	c.1018A>T	p.K340*	NA	691	47.61	stop gain	NA	NA					MAP3K13	c.1018A>T	p.K340*		136	52.94	stop gain	NA	NA
					TP53	c.746G>T	p.R249M	387	991	94.85	missense	43871; 329734	0.99; 0.52					PIK3C2G	c.1330G>T	p.V444L		106	95.28	missense	NA	NA
					AKT2 ampl.	4.023 fold change												TP53	c.746G>T	p.R249M	305	160	96.88	missense	43871; 1649403; 326724; 326723; 3388182; 329734	NA
																		AKT2 ampl.	3.115 fold change
049	TSO500	Pleural fluid dxt	11.8	0.80	KRAS	c.35G>T	p.G12V	10408	1025	32.10	missense	520; 25879	3.30; 7.40	TSO500	Sup.lob.dxt	8.7	0.81	ATM	c.8614C>A	p.H2872N	4	457	9.63	missense	NA	NA
Immunotherapy					KRAS	c.34G>T	p.G12C	6913	1025	32.10	missense	516; 25878	2.11; 4.43					BCORL1	c.5062G>T	p.E1688*	NA	446	6.28	stop gain	NA	NA
					PPM1D	c.1384C>T	p.Q462*	12	1279	27.29	stop gain	982223	0.35					FOXA1	c.890C>T	p.P297L	3	164	30.49	missense	7344112	NA
					TP53	c.703A>G	p.N235D	81	660	38.79	missense	11542	0.40					KRAS	c.34G>T	p.G12C	5655	433	10.16	missense	516; 25878; 1140136	NA
																		KRAS	c.35G>T	p.G12V	8678	433	10.16	missense	1140133; 520; 25879; 6904437	NA
																		PPM1D	c.1384C>T	p.Q462*	10	470	10.21	stop gain	982223	NA
																		TP53	c.703A>G	p.N235D	68	335	13.13	missense	6532379; 6532380; 1559477; 1559476; 11542	NA
050	TSO500	Sup.lob.dxt	11.0	1.63	ASXL1	c.1900_1922delAGAGAGGCGGCCACCACTGCCAT; c.1717_1739delAGAGAGGCGGCCACCACTGCCAT; c.1885_1907delAGAGAGGCGGCCACCACTGCCAT; c.1869+31_1869+53delAGAGAGGCGGCCACCACTGCCAT	p.E635fs*15; p.E574fs*15; p.E630fs*15	245	937	7.68	frameshift	132968; 36165; 6904340	2.41; 6.25; 4.87	TSO500	Adrenal gl.sin	15.0	2.50	ASXL1	c.1900_1922delAGAGAGGCGGCCACCACTGCCAT	p.E635fs*15	169	634	11.99	frameshift	51200; 132968; 36165; 6904340; 41597; 7335511	NA
Chemotherapy					BRCA1	c.4375A>T	p.K1459*	7	1317	11.54	stop gain	NA	NA					BRCA1	c.4375A>T	p.K1459*	7	728	26.79	stop gain	NA	NA
					GLI1	c.2141delC	p.P714fs*104	NA	968	11.26	frameshift	NA	NA					KEAP1	c.1532-2A>T	NA	NA	389	26.99	Splice Site Loss	NA	NA
					KEAP1	c.1532-2A>T	NA	NA	609	12.81	Splice Site Loss	NA	NA					KRAS	c.37G>T	p.G13C	1100	782	11.76	missense	4169642; 527; 1152505	NA
					KRAS	c.37G>T	p.G13C	1382	1476	10.30	missense	4169642; 527	0.81; 1.42					MPL	c.1544G>T	p.W515L	812	716	5.59	missense	18918; 24566; 3719407	NA
					SMARCA4	c.3138C>A	p.C1046*	NA	1127	12.42	stop gain	NA	NA					PIK3CB	c.2185A>T	p.N729Y	NA	795	46.79	missense	NA	NA
					STK11	c.274G>T	p.E92*	NA	1053	12.35	stop gain	NA	NA					SMARCA4	c.3138C>A	p.C1046*	NA	709	31.03	stop gain	NA	NA
					TP53	c.724T>G	p.C242G	70	1073	9.79	missense	44135	0.24					STK11	c.274G>T	p.E92*	NA	746	25.34	stop gain	NA	NA
																		TET2	c.1924C>T	p.Q642*	8	1131	5.13	stop gain	4170043; 42084	NA
																		TP53	c.724T>G	p.C242G	68	696	26.72	missense	3717646; 3717643; 220760; 44135; 3717644; 3717645	NA
051	TSO500	Sup.lob.dxt	11.0	2.75	ARID1A	c.6093T>A	p.Y2031*	1	1210	40.17	stop gain	NA	NA	TSO500	St. 10	6.4	0.88	CDKN2A	c.341C>A	p.P114H	17	249	16.06	missense; synonymous	13830	3.11
Immunotherapy					ATR	c.2977-2A>G	NA	NA	1358	52.65	Splice Site Loss	NA	NA					CREBBP	c.3403C>T	p.R1135*	18	344	7.85	stop gain	88760; 7339005	0.63; 100
					CDKN2A	c.341C>A	p.P114H	17	570	48.95	missense; synonymous	13830	3.11
					CREBBP	c.3403C>T	p.R1135*	18	1227	25.43	stop gain	88760; 7339005	0.63; 100
					FBXW7	c.37C>T	p.R13*	9	1091	42.80	stop gain	9501864; 29768	11.11; 0.35
					NFE2L2	c.235G>C	p.E79Q	71	1638	29.00	missense	7341999; 120958	1.06; 50
					TP53	c.724T>C	p.C242R	101	1140	57.72	missense	11738; 4169319	0.64; 3.45
052	TSO500	St 7	10.2	1.63	PTPRT	c.3903+2T>A	NA	NA	517	32.11	Splice Site Loss	NA	NA	No re-biopsy
Chemotherapy					TP53	c.844C>T	p.R282W	2933	543	35.73	missense	10704; 96436	1.67; 2.55
					TP53	c.746G>T	p.R249M	399	575	27.13	missense	43871; 329734	0.99; 0.52
053	TSO500	Inf.lob.sin	3.9	3.2	RASA1	c.749C>G	p.S250*	5	1143	27.47	stop gain	3947771	0.57	TSO500	Inf.lob.sin	5.5	3.31	ANKRD11	c.4475_4498delTCCTGCGGCATCACAGGGACGAGC	p.L1492_E1499del	2	921	24.32	in-frame	NA
Immunotherapy					TP53	c.469G>T	p.V157F	1068	1199	29.52	missense	10670; 144151	1.09; 1.42					RAB35	c.194C>T	p.A65V	1	951	52.58	missense	6238026
																		RASA1	c.749C>G	p.S250*	5	441	14.06	stop gain	3947771; 3947772
																		TP53	c.469G>T	p.V157F	882	839	17.16	missense	144151; 131483; 131481; 3388217; 131480; 10670; 1679513
054	TSO500	St 11L	7.0	1.61	ATM	c.2119T>C	p.S707P	265	780	16.67	missense	41595	1.98	No re-biopsy
Immunotherapy					EP300	c.3615_3618dupTTCC; c.3693_3696dupTTCC	p.K1207fs*6; p.K1233fs*6	NA	596	20.81	frameshift	NA	NA
					KRAS	c.35G>T	p.G12V	11223	1011	63.90	missense	520; 25879	7.43; 3.37
055	TSO500	Sup.lob.sin	15.7	0.0	BRAF	c.1780G>A	p.D594N	490	1449	33.89	missense	26457; 27639	0.42; 0.72	No re-biopsy
Chemotherapy					CDKN2A	c.262G>A	p.E88K	56	614	61.89	missense	12550	0.82
					DOT1L	c.1315C>T	p.Q439*	1	937	61.69	stop gain	4829812	0.33
					STK11	c.920+1G>T	NA	3	543	58.20	Splice Site Loss	6923458	0.22
057	TSO500	St 4R	7.1	2.4	SPTA1	c.6897C>A	p.C2299*	1	1013	9.67	stop gain	6058921	0.26	WES	Sup.lob.dxt	NA	NA	TP53	c.329G>T	p.R110L	NA	NA	25	loss-of-function	NA	NA
Chemotherapy					TP53	c.329G>T	p.R110L	360	1089	78.05	missense	10716; 5985112	0.59; 6.25
058	TSO500	Mediastinal tumor	22.0	0.80	CTNNB1	c.98C>G	p.S33C	453	824	51.82	missense	30798; 5677	1.53; 7.35	WES	Sub.cut.met	NA	NA	CTNNB1	c.98C>G	p.S33C	NA	NA	47	gain-of function	NA	NA
Combo					DOT1L	c.3355C>T	p.Q1119*	NA	224	46.88	stop gain	NA	NA		thorax sin			TP53	c.321C>A	p.Y107*	NA	NA	65	non-sense	NA	NA
					LRP1B	c.11361C>A	p.C3787*	NA	1088	26.65	stop gain	NA	NA
					PALB2	c.1988dupG	p.M664fs*51	1	929	50.91	frameshift	NA	NA
					PBRM1	c.4363G>T	p.G1455*	NA	790	53.42	stop gain	NA	NA
059	TSO500	Inf.lob.sin	3.2	3.25	TP53	c.536A>G	p.H179R	1060	389	76.09	missense	10889; 87198	0.82; 1.51	TSO500	Bronchus sin	3.2	4.35	RAD51D	c.610G>T	p.V204F	NA	830	34.22	missense	NA	NA
Chemotherapy					PIK3CA ampl.	7.738 fold change												TP53	c.536A>G	p.H179R	847	947	40.76	missense	NA	NA
																		TP53	c.610G>T	p.E204*	260	903	2.21	stop gain	NA	NA
																		PIK3CA ampl.	3.875 fold change
																		PDGFRA ampl.	3.566 fold change
060	TSO500	Sup.lob.dxt	33.4	0.00	KRAS	c.38G>A	p.G13D	7257	106	73.58	missense	18793; 532	4.93; 5.30	TSO500	Inf.lob.dxt	27.6	3.51	KRAS	c.38G>A	p.G13D	6735	664	41.72	missense	18793; 532	NA
Immunotherapy																		MUTYH	c.1103G>A	p.G368D	2234	1012	35.87	missense	5020928	NA
	GeneRead QIAact AIT Panel				KRAS	c.38G>A	p.G13D	2175	500	46.29	missense	18793; 532	4.93; 5.30
					NRAS	c.182A>G	p.Q61R	805	500	4.81	missense	NA	NA
061	TSO500	St 7	8.7	0.82	FANCG	c.941delG	p.C314fs*12	NA	1463	50.10	frameshift	NA	NA	TSO500	Sup.lob.sin	8.7	1.65	ERCC3	c.1558C>T	p.R520W	1	765	57.39	missense	NA	NA
Immunotherapy					JAK3	c.2806G>C	p.G936R	NA	475	16.63	missense	NA	NA					FANCG	c.941delG	p.C314fs*12	NA	745	56.11	frameshift	NA	NA
					KRAS	c.35G>T	p.G12V	10645	1176	49.57	missense	520; 25879	3.30; 7.40					KRAS	c.35G>T	p.G12V	8678	739	39.11	missense	1140133; 520; 25879; 6904437	NA
					MDM4	c.748_757delGGTGTTGGAA	p.G250*	NA	1711	28.05	frameshift	NA	NA					RUNX1T1	c.88+1G>T	NA	NA	927	25.13	Splice Site Loss	NA	NA
					RUNX1T1	c.88+1G>T	NA	NA	1538	25.16	Splice Site Loss	NA	NA					TP53	c.454C>T	p.P152S	108	759	54.68	missense	4745862; 3403280; 3403281; 3403283; 43582; 3403278; 3403279	NA
					TP53	c.454C>T	p.P152S	124	985	63.05	missense	4745862; 43582	1.27; 0.82
062	TSO500	Sup.lob.dxt	7.8	3.25	BRAF	c.1780G>A	p.D594N	490	1594	7.84	missense	26457; 27639	0.42; 0.72	No malignant cells in re-biopsy
Chemotherapy					NOTCH1	c.6733G>A	p.G2245R	19	2001	49.63	missense	36038	2.27
					TP53	c.638G>T	p.R213L	289	1497	11.02	missense	146255; 43650	0.67; 1.45
063	TSO500	1R	7.0	0.81	ATR	c.3820-2A>G	NA	NA	947	15.63	Splice Site Loss	NA	NA	No re-biopsy
Immunotherapy					BRAF	c.1454_1468delinsC	NA	NA	1661	31.55	frameshift	NA	NA
					EPHA3	c.870C>A	p.C290*	NA	1056	19.13	stop gain	NA	NA
					IDH1	c.395G>T	p.R132L	522	1075	18.14	missense	28750; 51384	1.30; 1.43
064	TSO500	Sup.lob.dxt	22.7	0.81	ERCC2	c.1563delG	p.N522fs*187	NA	1219	24.28	frameshift	NA	NA	No progression
Immunotherapy					FAT1	c.553dupT	p.Y185fs*5	NA	1217	15.45	frameshift	NA	NA
					LRP1B	c.8681C>G	p.S2894*	2	1041	19.21	stop gain	5049078	0.31
					NF1	c.1186-1G>C	NA	6	1070	17.29	Splice Site Loss	3387780	0.11
					TP53	c.725G>T	p.C242F	467	1114	21.99	missense	10810; 145019	0.80; 0.89
065	TSO500	Brain met	39.6	1.61	APC	c.7100C>T	p.T2367I	2	640	21.56	missense	NA	NA	TSO500	Brain met	NA	NA	B2M	c.249T>A	p.Y83*	4	781	61.46	stop gain	NA	NA
Chemotherapy		Temporal sin			KRAS	c.37G>T	p.G13C	1494	750	69.73	missense	4169642; 527	1.42; 0.81		Frontal dxt			KRAS	c.37G>T	p.G13C	1308	1462	59.92	missense	4169642; 527	0.81; 1.42
					TP53	c.463A>C	p.T155P	128	457	70.02	missense	10912; 329724	0.61; 1.27					TP53	c.463A>C	p.T155P	118	2492	75.48	missense	10912; 329724	0.61; 1.27
														WES (ctDNA)				No clinically relevant or cancer hotspot mutations - including allele fractions below 5%
066	TSO500	Pleura sin	3.1	3.23	APC	c.1A>T	p.M1L	56	1372	55.25	start loss	NA	NA	No re-biopsy
Chemotherapy					MET	c.2888-24_2891delCTCTTTCTTTCTCTCTGTTTTAAGATCT	NA	NA	2631	30.18	NA	NA	NA
067	TSO500	St 4R	7.1	0.81	BRAF	c.1799T>A	p.V600E	24077	1683	25.19	missense	476; 1131	23.29; 25.47	TSO500	Inf.lob.sin	7.1	2.46	BRAF	c.1799T>A	p.V600E	22673	1374	16.74	missense	476; 1131	23.29; 25.47
Chemotherapy					KDM5C	c.2998G>T	p.E1000*	NA	737	52.65	stop gain	NA	NA					KDM5C	c.2998G>T	p.E1000*	NA	759	33.60	stop gain	NA	NA
					SETD2	c.6807_6817delTTATAGTGTTT	p.N2269fs*96	NA	1602	23.41	frameshift	NA	NA
					SETD2	c.6492delT	p.F2164fs*84	NA	1400	28.57	frameshift	NA	NA
068	TSO500	Inf.lob.sin	5.5	0.82	CDKN2A	c.132delC	p.Y44*	26	1760	54.77	frameshift	329719; 4448823	1.32; 1.91	TSO500	Liver	4.7	1.63	CDKN2A	c.132delC	p.Y44*	25	1282	20.90	frameshift	329719; 4448823	1.32; 1.91
Immunotherapy					TP53	c.159G>A	p.W53*	139	1341	39.67	stop gain	10727; 329729; 44488	0.41; 2.08					TP53	c.159G>A	p.W53*	138	1070	9.63	stop gain	10727; 329729; 44488	0.41; 2.08
					PIK3CA ampl.	2.879 fold change
069	TSO500	St 4L	2.3	0.82	No clinically relevant or cancer hotspot mutations - including allele fractions below 5%									TSO500	St 1L	3.1	0.84	MAGI2	c.2434dupG	p.V812fs*4	NA	1257	21.32	frameshift	NA	NA
Immunotherapy																		MUTYH	c.452A>G	p.Y151C	2127	1289	50.43	synonymous; missense	NA	NA
070	TSO500	St 4L	22.0	5.60	ATRX	c.6058A>G	p.S2020G	1	615	55.93	missense	1717174	3.33	TSO500	Liver	12.6	4.88	CDKN2A	c.172C>T	p.R58*	362	462	10.17	stop gain; missense	12473; 99731; 1624870; 53073	NA
Immunotherapy					CDKN2A	c.172C>T	p.R58*	477	927	58.79	stop gain; missense	12473; 53073	1.92; 4.56					KIT	c.2900C>G	p.S967C	2	1232	5.52	missense	NA	NA
					DOT1L	c.1351+1G>T	NA	NA	535	55.89	Splice Site Loss	NA	NA					SMARCA4	c.2110_2111delCG	p.R704fs*4	NA	590	8.31	frameshift	NA	NA
					EGFR	c.1536dupC	p.E513fs*33	2	1512	44.51	frameshift	NA	NA					TP53	c.374C>T	p.T125M	141	541	10.54	missense	44988; 168303; 168302; 3717682; 6024614; 1750374	NA
					FAT1	c.7211delC	p.P2404fs*6	NA	2225	44.99	frameshift	NA	NA					TP53	c.375G>T	p.T125T	95	541	10.54	synonymous	381996; 3388231; 1638003; 381995; 45940	NA
					POLE	c.861T>A	p.D287E	55	1782	61.45	missense	NA	NA
					SMARCA4	c.2110_2111delCG	p.R704fs*4	NA	1185	59.83	frameshift	NA	NA
					TP53	c.374_375delinsTT	p.T125I	152	984	54.47	synonymous/Splice Site Loss	45940	0.72
071	TSO500	Sup.lob.dxt	NA	NA	KRAS	c.34G>T	p.G12C	6735	1700	7.29	missense	516; 25878	2.11; 4.43	No re-biopsy
Immunotherapy					MGA	c.5245C>T	p.Q1749*	NA	1616	9.84	stop gain	NA	NA
					PIK3CA	c.2626A>G	p.T876A	1	2035	8.99	missense	NA	NA
072	TSO500	Bronchus sin	14.9	0.80	BMPR1A	c.68-1G>A	NA	2	730	47.67	Splice Site Loss	8429265	0.11	TSO500	St 1L	9.4	0.83	ATR	c.4383-2A>G	NA	2	848	9.67	NA	1484702	NA
Immunotherapy					BRAF	c.1472C>T	p.T494I; p.T491I; p.T439I; p.T403I; p.T457I; p.T469I; p.T531I; p.T454I	NA	1460	36.58	missense	NA	NA					BMPR1A	c.68-1G>A	NA	1	279	68.10	NA	NA	NA
					CYLD	c.211G>T	p.G71*	NA	1352	25.52	stop gain	NA	NA					BRAF	c.1472C>T	p.T491I	NA	613	31.00	missense	NA	NA
					KMT2C	c.7384C>T	p.Q2462*	3	1057	36.33	stop gain	4836603	0.33					CARD11	c.572A>G	p.N191S	21	827	76.30	missense	30440	NA
					NCOR1	c.6132C>G	p.Y2044*	2	959	22.63	stop gain	7658373	0.19					CYLD	c.211G>T	p.G71*	NA	563	33.75	stop gain	NA	NA
					TP53	c.488A>G	p.Y163C	930	813	51.29	missense	10808; 210758	1.08; 0.79					EML4	c.1456A>G	p.T486A	2	771	28.02	missense	219499	NA
					FGFR1 ampl.	4380 fold change												KMT2C	c.7384C>T	p.Q2462*	2	587	32.37	stop gain	4836604	NA
																		TP53	c.488A>G	p.Y163C	787	681	68.72	missense	210758; 3388214; 1649381; 10808; 129852; 129853; 129855	NA
																		FGFR1 ampl.	7.118 fold change
073	TSO500	St 4R	14.9	2.42	ATRX	c.2221delA	p.R741fs*24	1	1201	5.58	frameshift	NA	NA	No re-biopsy
Immunotherapy					INPP4B	c.504-2A>T	NA	NA	579	5.87	Splice Site Loss	NA	NA
					KRAS	c.34G>T	p.G12C	7476	1231	14.05	missense	516; 25878	4.44; 2.11
					LRP1B	c.12771C>A	p.C4257*	NA	1353	7.32	stop gain	NA	NA
					PTEN	c.514A>T	p.R172W	5	1100	8.45	missense	53242	0.80
					SMARCA4	c.3478G>A	p.G1160R	NA	944	7.94	missense	NA	NA
074	TSO500	Sup.lob.dxt	NA	NA	ASXL1	c.2607G>A	p.W869*	2	850	26.12	stop gain	NA	NA	TSO500	Liver	1.6	0.82	HIST1H1C	c.412_420delCCCAAGAAG	p.P138_K140del	43	746	43.16	in-frame	6947990	NA
Chemotherapy					BRAF	c.1510G>A	p.V504I	3	960	16.04	missense	NA	NA
					CTLA4	c.471C>A	p.C157*	NA	905	27.73	stop gain	NA	NA
					SMARCA4	c.3430G>T	p.E1144*	1	616	36.85	stop gain	NA	NA
					TP53	c.856G>A	p.E286K	689	510	23.73	missense	145028; 10726; 10988	0.80; 1.62; 0.77
075	TSO500	St 7	3.9	0.80	SMAD4	c.940_941insAAATTGA	p.I314fs*10	NA	756	27.91	frameshift	NA	NA	TSO500	Inf.lob.sin	1.6	0.81	BRAF	c.533G>A	p.R178Q	4	721	2.50	missense	5095300	NA
Chemotherapy					SMAD4	c.946_955+2delinsAA		NA	713	23.98	frameshift	NA	NA					MDM4	c.1100C>T	p.S367L	10	743	8.34	missense	23543	NA
					TET2	c.2674_2690delCAAGCTTCAGTTCTACA	p.Q892fs*3	NA	1072	27.89	frameshift	NA	NA					TP53	c.536A>G	p.H179R	847	700	26.57	missense	214222; 214223; 1645241; 214224; 10889; 3396280; 87198	NA
					TP53	c.536A>G	p.H179R	1060	1240	53.06	missense	10889; 87198	0.82; 1.51
					FGFR1 ampl.	2.328 fold change
	TSO500 ctDNA				BRAF	c.1406G>T	p.G469V	316	1456	7.76	missense	459; 29611	0.93; 0.47
076	TSO500	Sup.lob.sin	8.6	2.42	ACVR1	c.983G>A	p.G328E	86	2212	29.29	missense	4745825	1.97	No re-biopsy
Combo					B2M	c.3G>C	p.M1I	139	1294	21.25	start loss	7340874; 2189151	66.67; 4.08
					NF1	c.5255delT	p.L1752fs*7	NA	2485	70.62	frameshift	NA	NA
					RASA1	c.1072A>T	p.K358*	NA	1131	63.04	stop gain	NA	NA
					SPTA1	c.6310G>T	p.E2104*	1	2571	21.55	stop gain	7778849	0.26
					TP53	c.818G>T	p.R273L	959	1668	54.38	missense	144153; 10779	2.01; 1.01
077	TSO500	St 4L	11.0	3.25	ATM	c.4549_4583delCTTCATGTTATTGTTGGTACACTTATACCCCTTGT	p.L1517fs*2	NA	1090	18.62	frameshift	NA	NA	No progression
Immunotherapy					BRAF	c.1397G>A	p.G466E	368	2007	20.08	missense	36127; 453	0.49; 1.42
					TP53	c.659A>G	p.Y220C	2624	781	57.23	missense	96438; 10758	1.26; 2.94
078	TSO500	St 4L	6.3	4.07	ATM	c.4549C>G	p.L1517V	NA	722	25.21	missense	NA	NA	TSO500	Inf.lob.dxt	5.5	2.56	ATM	c.7089+1G>A	NA	1	522	15.52	NA	NA	NA
Immunotherapy					ATM	c.4563dupT	p.G1522fs*9	NA	714	25.63	frameshift	NA	NA					ATM	c.4549C>G	p.L1517V	NA	656	25	missense	NA	NA
					ATM	c.7089+1G>A	NA	3	611	26.02	Splice Site Loss	NA	NA					ATM	c.4563dupT	p.G1522fs*9	NA	662	25.38	frameshift	NA	NA
					APC	c.4666dupA	p.T1556fs*3	519	605	30.58	frameshift	18561; 5030799	0.62; 2.73					H3C1	c.209G>A	p.R70H	88	708	33.05	missense	NA	NA
					KRAS	c.35G>A	p.G12D	14085	969	37.25	missense	14209; 521; 25877	4.55; 9.79; 4.41					HSP90AA1	c.28T>G	p.S10A	50	314	25.48	missense	NA	NA
																		KRAS	c.35G>A	p.G12D	10773	784	26.79	missense	1135366; 521; 7409178; 25877	NA
079	TSO500	Sup.lob.dxt	12.5	4.80	ATM	c.4445G>T	p.C1482F	NA	1007	15.39	missense	NA	NA	TSO500	Sup.lob.dxt	9.4	5.93	KRAS	c.34G>T	p.G12C	6642	711	15.61	missense	516; 25878	2.11; 4.43
Immunotherapy					CCNE1	c.94G>T	p.A32S	NA	1418	17.98	missense	NA	NA					PIK3CA	c.1624G>A	p.E542K	4018	1026	8.77	missense	760; 29329	3.25; 2.91
					CTNNB1	c.110C>T	p.S37F	640	1567	17.29	missense	5662; 85773	2.84; 1.76					POLE	c.1107-1G>T	NA	NA	1917	20.40	NA	NA	NA
					KRAS	c.34G>T	p.G12C	7009	1419	36.08	missense	516; 25878	2.11; 4.43
					POLE	c.1107-1G>T	NA	NA	1381	36.64	Splice Site Loss	NA	NA
080	TSO500	St 8	16.6	4.07	KRAS	c.38G>A	p.G13D	7257	660	26.97	missense	18793; 532	4.93; 5.30	WES	Mid.lob.dxt/St.4L	<10	NA	KRAS	c.38G>A	p.G13D	NA	NA	43	NA	NA	NA
Immunotherapy					POLE	c.1264C>G	p.H422D	1	550	10.36	missense	NA	NA					TP53	c.841G>T	p.D281Y	NA	NA	37	missense	NA	NA
					SF3B1	c.1996A>C	p.K666Q	73	1014	36.49	missense	133598; 132950	0.66; 1.81
					TP53	c.841G>T	p.D281Y	191	454	26.65	missense	11516; 4169623	0.30; 2.20
081	TSO500	St 10R	0.0	1.63	No clinically relevant or cancer hotspot mutations - including allele fractions below 5%									TSO500	Pleura dxt	12.6	2.48	RB1	c.234G>A	p.W78*	12	1273	34.25	stop gain	13406	0.32
Chemotherapy																		SMARCA4	c.4145C>A	p.S1382*	NA	1090	34.68	stop gain	NA	NA
																		TP53	c.193A>T	p.R65*	35	1231	31.44	stop gain	10885	0.41
083	TSO500	Mid.lob.dxt	0.0	0.80	KRAS	c.34G>C	p.G12R	3064	1845	5.47	missense	518; 5521410	2.12; 2.64	WGS	St 10R	<10	NA	REV3L	c.6954T>G	p.Y2318*	NA	NA	9	nonsense - possible loss-of-function	NA	low frequency
Immunotherapy
084	TSO500	Sup.lob.sin	2.3	2.40	ARID1A	c.3254C>G	p.S1085*	5	955	31.62	stop gain	NA	NA	TSO500	Liver	6.3	4.07	ARID1A	c.3254C>G	p.S1085*	3	487	76.18	stop gain	NA	NA
Combo					B2M	c.43_44delCT	p.L15fs*41	169	1265	24.27	frameshift	NA	NA					B2M	c.43_44delCT	p.L15fs*41	167	896	41.41	frameshift	NA	NA
					BRCA2	c.9382C>T	p.R3128*	222	1241	67.61	stop gain	26820; 4603643	0.11; 6.25					BRCA2	c.9382C>T	p.R3128*	218	481	86.90	stop gain	26820; 4603643	0.11; 6.25
					EGFR	c.2311_2319dupAACCCCCAC	p.N771_H773dup	NA	NA	NA	in-frame	NA	NA					EGFR	c.2311_2319dupAACCCCCAC	p.N771_H773dup	130	802	43.39	in-frame	NA	NA
					RB1	c.1545_1575delATGGATTCTGAATGTGCTTAATTTAAAAGCC	p.W516fs*6	1	1168	41.10	frameshift	NA	NA					RB1	c.1545_1575delATGGATTCTGAATGTGCTTAATTTAAAAGCC	p.W516fs*6	1	1131	86.38	frameshift	NA	NA
086	TSO500	St 4L	9.4	2.40	CDKN2A	c.172C>T	p.R58*	464	2780	52.81	stop gain; missense/LOF	12473; 53073	4.56; 1.88	TSO500	St. 7	12.7	3.31	CDKN2A	c.172C>T	p.P72L; p.R7*; p.R58*	430	539	47.50	stop gain; missense	12473; 53073	4.56; 1.88
Chemotherapy					EGFR	c.314A>C	p.Q105P	NA	2322	27.82	missense/VUS	NA	NA					NF1	c.147C>A	p.Y49*	1	346	32.08	stop gain	NA
					KMT2D	c.16412G>T	p.R5471M	7	2125	24.52	missense/VUS/Splice Site Loss	NA	NA					PTEN	c.388C>T	p.R130*	608	367	23.98	stop gain	21342; 5152	1.02; 3.20
					NF1	c.147C>A	p.Y49*	1	1526	38.99	stop gain/LOF	NA	NA					TP53	c.785G>T	p.G262V	164	348	33.33	missense	11198; 1169393	2.82; 0.35
					PTEN	c.388C>T	p.R130*	638	1634	35.13	stop gain/LOF	21342; 5152	1.02; 3.20
					TP53	c.785G>T	p.G262V	172	1071	35.95	missense/LOF	11198; 1169393	2.82; 0.35
					ZFHX3	c.369dupC	p.V124fs*9	NA	1395	39.00	frameshift	NA	NA
087	TSO500	Pleura dxt	3.9	4.00	MAP3K1	c.3689A>G	p.H1230R	NA	2401	8.95	missense/VUS	NA	NA	TSO500	Ascites	3.9	3.25	TP53	c.144_151delCGATATTG	p.D48fs*6	6	997	33.40	frameshift	NA	NA
Chemotherapy					PMS1	c.1507A>C	p.I503L	NA	2847	7.55	missense	NA	NA
					TP53	c.144_151delCGATATTG	p.D48fs*6	6	1838	10.01	frameshift/LOF	NA	NA
	GeneRead QIAact AIT Panel				PIK3CA	c.3140A>G	p.H1047R	640	500	10.91	missense	775; 29325	4.79; 8.21
089	TSO500	Inf.lob.dxt	5.5	1.61	CDKN2A	c.362delT	p.L121fs*25	NA	866	18.71	frameshift/LOF	NA	NA	TSO500	St. 7	6.3	1.87	CDKN2A	c.362delT	p.L121fs*25	NA	579	8.29	frameshift	NA	NA
Chemotherapy					KRAS	c.34G>C	p.G12R	3192	1110	23.24	missense/activating (LOF)	518; 5521410	2.12; 2.64					KRAS	c.34G>C	p.G12R	3005	1717	26.44	missense	518; 5521410	2.12; 2.64
					NKX2-1	c.1069dupT	p.Y357fs*?	NA	809	21.14	frameshift/LOF	NA	NA					NKX2-1	c.1069dupT	p.Y357fs*?	NA	642	9.97	frameshift	NA	NA
					TP53	c.711G>	p.M237I	614	635	9.92	missense/LOF	46274; 11063	1.88; 0.46					TP53	c.711G>T;	p.M237I	574	1083	10.06	missense	46274; 11063	1.88; 0.46
090	TSO500	Inf.lob.sin	1.6	4.84	KRAS	c.34G>T	p.G12C	7612	1897	12.92	missense	516; 25878	4.44; 2.11	TSO500	Inf.lob.sin	0.0	4.88	KRAS	c.34G>T	p.G12C	6619	594	3.54	missense	516; 25878	2.11; 4.43
Chemotherapy					STK11	c.290+1G>A	NA	19	1352	26.41	Splice Site Loss	6350392	0.08					PALB2	c.1327A>T	p.K443*	3	366	1.64	stop gain	NA	NA
																		STK11	c.290+1G>A	NA	19	723	10.93	NA	6350392	0.08
	GeneRead QIAact AIT Panel				KRAS	c.35G>T	p.G12V	1810	500	8.81	missense	520; 25879	7.43; 3.37
091	TSO500	St 10L	25.9	0.00	KRAS	c.34G>T	p.G12C	7085	4530	74.00	missense/activating (LOF)	516; 25878	2.11; 4.43	TSO500	Sup.lob.sin	0.0	0.81	BRIP1	c.2621_2636delTTGAAAGTGCACTGGA	p.F874fs*18	NA	458	15.94	frameshift	NA	NA
Chemotherapy					LRP1B	c.2863C>T	p.Q955*	1	2072	15.06	stop gain/LOF	4605008	0.91					KRAS	c.34G>T	p.G12C	6619	805	11.43	missense	516; 25878	NA
					TP53	c.812A>T	p.E271V	76	1604	36.10	missense/LOF	44469	0.26
092	TSO500	Inf.lob.dxt	14.1	0.80	ASXL1	c.1894C>T	p.R632*	220	1048	6.49	stop gain	51388; 132980	2.29; 1.16	TSO500	Adrenal gl.sin	18.9	1.61	KRAS	c.37G>T	p.G13C	1308	1528	41.56	missense	4169642; 527	0.81; 1.42
Chemotherapy					FGFR4	c.1447G>T	p.V483L	NA	864	10.65	missense	NA	NA					TP53	c.254delC	p.P85fs*38	17	1133	23.65	frameshift	6856742	0.14
					KRAS	c.37G>T	p.G13C	1396	1767	18.79	missense	4169642; 527	0.81; 1.42
					NF1	c.587-2A>T	NA	2	1378	12.55	splice site loss	NA	NA
					TP53	c.254delC	p.P85fs*38	21	907	18.41	frameshift	6856742	0.14
					TP53	c.248C>G	p.A83G	1	938	18.76	missense	NA	NA
					ZFHX3	c.2546delG	p.G849fs*22	NA	918	11.22	frameshift	NA	NA
095	TSO500	Sup.lob.dxt	16.4	2.42	CD3EAP	c.152_153delTT	p.F51fs*68	26	1504	9.71	frameshift	NA	NA	No re-biopsy
Immunotherapy					STK11	c.842dupC	p.L282fs*3	61	1353	21.80	frameshift	25851; 6023992	0.80; 0.27
					TP53	c.267delC	p.S90fs*33	84	1373	17.99	frameshift	18610	0.67
096	TSO500	St 7	6.3	4.84	NF1	c.1186-2A>G	NA	5	949	3.58	Splice Site Loss	6146291	1.19	No progression
Immunotherapy					TP53	c.733G>T	p.G245C	655	1194	3.94	missense	11081; 1169536	0.82; 0.83
097	TSO500	Sup.lob.dxt	5.5	0.81	KRAS	c.34G>T	p.G12C	7085	1479	36.44	missense	516; 25878	2.11; 4.43	No re-biopsy
Chemotherapy					NF1	c.4855G>A	p.E1619	1	1662	5.84	missense	6906568	7.69
					TP53	c.511G>T	p.E171*	148	720	38.33	stop gain	1717787; 10996	5.56; 0.64
098	TSO500	St 4L	0.0	1.60	No clinically relevant or cancer hotspot mutations - including all allele fractions (above 0%)									TSO500	Retroperitoneal gl.	11.8	1.61	BTK	c.1924C>T	p.P642S	1	787	13.09	missense	NA	NA
Chemotherapy																		KMT2D	c.7048delC	p.Q2350fs*34	NA	870	21.61	frameshift	NA	NA
																		NOTCH1	c.3835C>T	p.R1279C	16	994	58.75	missense	6904491; 99653	0.96; 25
																		SPTA1	c.1599+2T>G	NA	NA	872	5.85	Splice Site Loss	NA	NA
																		TP53	c.752T>A	p.I251N	69	1263	25.42	missense	11374	0.45
																		FGFR1 ampl.	2.027 fold change
099	TSO500	Sup.lob.dxt	21.2	2.42	ARID1A	c.1903A>T	p.R635*	NA	1052	28.99	stop gain	NA	NA	TSO500	St 10R	22.7	2.42	ARID1A	c.1903A>T	p.R635*	NA	1837	27.11	stop gain	NA	NA
Immunotherapy					FBXW7	c.845C>G	p.S282*	5	1352	10.13	stop gain	3718362	0.34					FBXW7	c.845C>G	p.S282*	5	2126	13.83	stop gain	3718362	0.34
					KMT2C	c.1591G>T	p.E531*	NA	1408	24.43	stop gain	NA	NA					KMT2C	c.1591G>T	p.E531*	NA	2376	27.90	stop gain	NA	NA
					MAP2K1	c.362G>C	p.C121S	130	996	12.35	missense	1315829; 1725010	0.57; 8.20					KMT2D	c.8311C>T	p.R2771*	21	1781	7.69	stop gain	221058	1.55
					TP53	c.329G>T	p.R110L	360	1021	13.12	missense	10716; 5985112	0.59; 6.25					MAP2K1	c.362G>C	p.C121S	130	1854	14.13	missense	1315829; 1725010	0.57; 8.20
					TSC1	c.2612C>G	p.S871*	6	1215	10.29	stop gain	6023963; 1314590	0.80; 0.19					TP53	c.329G>T	p.R110L	360	1648	14.20	missense	10716; 5985112	0.59; 6.25
																		TSC1	c.2612C>G	p.S871*	6	2095	12.51	stop gain	6023963; 1314590	0.80; 0.19
100	TSO500	Adrenal gl.sin	9.4	0.82	ARID2	c.5046delT	p.F1682fs*19	NA	1050	53.52	frameshift	NA	NA	No progression
Immunotherapy					NF1	c.7654delG	p.A2552fs*51	NA	1335	59.93	frameshift	NA	NA
					PTPRD	c.1000delG	p.D334fs*12	NA	768	36.72	frameshift	NA	NA
					RASA1	c.2890A>T	p.K797*; p.K798*; p.K787*; p.K964*	NA	1028	55.45	stop gain	NA	NA
					TP53	c.730G>T	p.G244C	290	848	48.47	missense	9312263; 6024594; 11524	0.30; 1.59; 0.65
101	TSO500	Sup.lob.sin	15.7	3.20	BCR	c.3184G>A	p.D1062N	26	1162	7.92	missense	NA	NA	No progression
Immunotherapy					ERCC1	c.426-2A>G	NA	NA	1005	49.55	Splice Site Loss	NA	NA
					KRAS	c.35G>T	p.G12V	10918	3864	75.44	missense	520; 25879	7.43; 3.37
					RBM10	c.999delG	p.Q333fs*74	NA	449	19.38	frameshift	NA	NA
					SF3B1	c.2098A>G	p.K700E	944	1289	14.90	missense	133591; 84677	3.10; 11.88
					SPTA1	c.3730delG	p.E1244fs*24	NA	1065	9.01	frameshift	NA	NA
102	TSO500	St 4R	25.1	0.81	JAK2	c.3298A>T	p.M1100L	NA	794	11.34	missense	NA	NA	TSO500	St. 2R	25.1	3.28	BCOR	c.4050C>A	p.Y1350*	NA	547	48.26	stop gain	NA	NA
Immunotherapy					MAGI2	c.109G>T	p.E37*	NA	708	7.63	stop gain	NA	NA					MAGI2	c.109G>T	p.E37*	NA	955	35.92	stop gain	NA	NA
					NF1	c.3808T>G	p.S1270A	NA	890	12.92	missense	NA	NA					NFE2L2	c.235G>C	p.E79Q	70	1580	24.75	missense	7341999; 120958	1.06; 50
					TP53	c.797G>A	p.G266E	553	716	20.39	missense	10867; 330616	1.07; 0.61					NF1	c.3808T>G	p.S1270A	NA	1219	32.24	missense	NA	NA
																		TP53	c.797G>A	p.G266E	523	1008	65.58	missense	10867; 330616	1.07; 0.61
																		FGFR1 ampl.	2.796 fold change
104	TSO500	Inf.lob.dxt	4.7	0.81	ATM	c.1377dupT	p.T460fs*27	NA	962	32.64	frameshift	NA	NA	TSO500	Inf.lob.dxt	5.5	2.44	ATM	c.1377dupT	p.T460fs*27	NA	1739	28.52	frameshift	NA	NA
Chemotherapy					ATM	c.7358G>C	p.R2453P	9	1052	36.12	missense	48245	0.15; 0.17					KRAS	c.35G>T	p.G12V	10010	2047	42.89	missense	520; 25879	3.30; 7.40
					KRAS	c.35G>T	p.G12V	10645	1137	45.56	missense	520; 25879	3.30; 7.40					NF1	c.5339T>G	p.L1780*	7	1972	20.13	stop gain	NA	NA
					STK11	c.876C>A	p.Y292*	3	388	66.24	stop gain	NA	NA					STK11	c.876C>A	p.Y292*	3	549	56.83	stop gain	NA	NA
105	TSO500	St 4R	10.2	4.88	FBXW7	c.2001dupG	p.S668fs*26	11	472	66.74	frameshift	27914	0.43	TSO500	Sup.lob.dxt	7.9	5.79	ATM	c.1229T>C	p.V410A	189	422	60.43	missense	5945737; 21825	9.09; 0.80
Chemotherapy					TP53	c.267delC	p.S90fs*33	84	756	80.95	frameshift	18610	0.67					FBXW7	c.2001dupG;	p.S668fs*26	11	436	71.33	frameshift	27914	0.43
					FGFR1 ampl.	2.043 fold change												TP53	c.267delC	p.S90fs*33	76	668	85.63	frameshift	18610	0.67
106	TSO500	Pleura sin	NA	NA	INPP4B	c.424-2A>T	NA	NA	1686	23.49	Splice Site Loss	NA	NA	No re-biopsy
Immunotherapy					KRAS	c.34G>T	p.G12C	6735	2985	57.65	missense	516; 25878	2.11; 4.43
					STK11	c.764_771dupTCGAAGGG	p.D258fs*32	NA	1673	59.47	frameshift	NA	NA
					TP53	c.423C>G	p.C141W	112	2090	49.33	missense	9361271; 44204	0.75; 0.34
107	TSO500	Basis linguae dxt	NA	NA	ARID2	c.878dupT	p.L293fs*7	NA	1703	12.04	frameshift	NA	NA	No re-biopsy
Immunotherapy					BRAF	c.1406G>T	p.G469V	365	1473	18.53	missense	459; 29611	0.93; 0.47
					KDM6A	c.2852dupC	p.F953fs*26	NA	1184	4.56	frameshift	NA	NA
					NRAS	c.37G>C	p.G13R	745	1652	4.90	missense	569; 5881448	1.05; 6.90
					PAK3	c.767-2A>T	NA	NA	1225	8.16	Splice Site Loss	NA	NA
					PAK3	c.767-1G>A	NA	NA	1225	8.16	Splice Site Loss	NA	NA
					TP53	c.845G>C	p.R282P	153	1250	15.44	missense	9118732; 44306	3.03; 0.44
108	TSO500	Inf.lob.dxt	11.8	2.44	ATM	c.9152G>T	p.G3051V	9	611	64.16	missense	24628	0.41	TSO500	St. 11R	9.5	0.83	KRAS	c.35G>C	p.G12A	3983	441	48.75	missense	25881; 522	1.06; 2.38
Immunotherapy					KRAS	c.35G>C	p.G12A	4331	648	63.58	missense	25881; 522	2.39; 1.06					MGA	c.6052delG	p.E2018fs*4	NA	524	48.66	frameshift	NA	NA
					MGA	c.6052delG	p.E2018fs*4	NA	732	61.61	frameshift	NA	NA					NF1	c.6085-2A>T	NA	6	322	20.19	NA	NA	NA
					NF1	c.6085-2A>T	NA	6	667	23.39	Splice Site Loss	NA	NA
109	TSO500	Inf.lob.sin	12.5	2.42	No clinically relevant or cancer hotspot mutations - including allele fractions below 5%									TSO500	Retroperitoneal gl.	7.1	1.61	TP53	c.414delC	p.K139fs*31	46	1363	79.53	frameshift	18594	0.37
Immunotherapy																		PIK3CA ampl.	2.405 fold change
																		FGFR1 ampl.	2.150 fold change
110	TSO500	Inf.lob.dxt	0.8	3.23	No clinically relevant or cancer hotspot mutations - including allele fractions below 5%									TSO500	Inf.lob.dxt	4.7	3.00	TP53	c.245_246insT	p.A83fs*66	6	706	6.37	frameshift	NA	NA
Chemotherapy
111	TSO500	Mid.lob.dxt	13.5	0.83	KRAS	c.35G>T	p.G12V	10918	1799	68.04	missense	520; 25879	7.43; 3.37	No re-biopsy
Chemotherapy					NOTCH3	c.3092G>A	p.R1031H	1	369	84.01	missense	5564062	0.67
					SMARCA4	c.1110_1111delCG	p.E371fs*15	NA	233	76.39	frameshift	NA	NA
					SMARCA4	c.2776A>T	p.N926Y	NA	413	84.02	missense	NA	NA
					TP53	c.456delG	p.G154fs*16	29	429	84.38	frameshift	44958; 6022493	0.83; 1.20
112	TSO500	St 4L	0.0	4.00	No clinically relevant or cancer hotspot mutations - including allele fractions below 5%									TSO500	Sup.lob.sin	15.7	1.60	ARID1B	c.3824delC	p.P1275fs*19	NA	1162	20.74	frameshift	NA	NA
Chemotherapy																		BARD1	c.1656delC	p.S553fs*7	1	1271	17.86	frameshift	NA	NA
																		GRM3	c.1047delC	p.W350fs*45	NA	1776	14.36	frameshift	NA	NA
																		NF1	c.1946A>C	p.E649A	NA	1193	19.61	missense	NA	NA
																		SMAD4	c.1096C>T	p.Q366*	19	890	25.17	stop gain	30781	1.13
																		TP53	c.993+1G>A	NA	111	970	38.56	Splice Site Loss	44295	0.39
																		CDK4 ampl.	2.251 fold change
																		MDM2 ampl.	2.166 fold change
113	TSO500	Mid.lob.dxt	0.8	3.20	BRCA2	c.6821delG	p.G2274fs*6	1	694	23.78	frameshift	NA	NA	TSO500	Inf.lob.dxt	3.2	3.23	BRCA2	c.6821delG	p.G2274fs*6	1	659	8.80	frameshift	NA	NA
Chemotherapy					ERBB2	c.2313_2324dupATACGTGATGGC	p.Y772_A775dup	272	543	31.12	in-frame	NA	NA					ERBB2	c.2313_2324dupATACGTGATGGC	p.Y772_A775dup	265	671	21.31	in-frame	NA	NA
					STK11	c.910C>T	p.R304W	66	218	30.73	missense	29468	0.47					STK11	c.910C>T	p.R304W	64	194	9.79	missense	29468	0.47
														WES				Silent profile: No clinically relevant or cancer hotspot mutations - including allele fractions below 5%
114	TSO500	Inf.lob.sin	0.0	2.50	DNMT3A	c.2644C>T	p.R882C	468	1117	6.27	missense	53042; 52945	5.73; 2.60	WES	Inf.lob.dxt	<10	NA	Silent profile: No clinically relevant or cancer hotspot mutations - including allele fractions below 5%
Immunotherapy
115	TSO500	St. 4R	5.5	0.00	BCOR	c.724G>T	p.E242*	2	669	15.40	stop gain	NA	NA	TSO500	St. 7	8.7	0.00	ABL1	c.740A>G	p.K247R	41	1408	61.79	missense	6005485	0.38
Immunotherapy					RB1	c.380G>C	p.S127T	2	872	10.44	missense	NA	NA					BCOR	c.724G>T	p.E242*	2	851	54.88	stop gain	NA	NA
					TP53	c.722C>T	p.S241F	868	894	9.06	missense	10812; 329738	0.90; 2.10					RB1	c.380G>C	p.S127T	2	1086	32.69	missense	NA	NA
																		TP53	c.722C>T	p.S241F	861	1008	38.19	missense	10812; 329738	0.90; 2.10
																		TP63	c.525_526delCA	p.H175fs*22	NA	1666	18.73	frameshift	NA	NA
116	TSO500	Bronchus sin	7.1	0.81	AR	c.2395C>G	p.Q799E	73	971	39.86	missense	NA	NA	TSO500	Liver	4.7	0.81	KEAP1	c.1839C>A	p.C613*	NA	561	85.56	stop gain	NA	NA
Chemotherapy					KEAP1	c.1839C>A	p.C613*	NA	652	54.45	stop gain	NA	NA					RB1	c.1419delT	p.F473fs*5	3	294	90.14	frameshift	NA	NA
					RB1	c.1419delT	p.F473fs*5	3	516	56.98	frameshift	NA	NA					TP53	c.763A>T	p.I255F	190	652	88.19	missense	43651; 7408673	0.51; 2.17
					TP53	c.763A>T	p.I255F	191	621	52.17	missense	43651; 7408673	0.51; 2.17					CDK6 ampl.	2.601 fold change
					FGFR1 ampl.	2.015 fold change												FGFR1 ampl.	2.684 fold change
					PIK3CA ampl.	2.348 fold change												MET ampl.	2.051 fold change
																		PIK3CA ampl.	2.955 fold change
117	TSO500	Pleura sin	5.5	0.80	ATM	c.2890G>T	p.E964*	NA	616	12.34	stop gain	NA	NA	TSO500	Pleura sin	1.6	0.81	KRAS	c.35G>A	p.G12D	12430	1176	5.70	missense	14209; 521; 25877	9.76; 4.55; 4.41
Chemotherapy					KRAS	c.35G>A	p.G12D	12517	658	15.96	missense	14209; 521; 25877	9.76; 4.55; 4.41
					PTPRT	c.3598-2A>T	NA	NA	315	11.43	Splice Site Loss	NA	NA
					RBM10	c.1731_32delGGinsTT		NA	589	25.98	missense	NA	NA
118	TSO500	Bronchus sin	9.4	3.23	CDK8	c.892G>A; c.373G>A	p.E298K	2	1194	23.37	missense	4561636	0.42	TSO500	Inf.lob.sin	7.8	2.42	CDK8	c.892G>A	p.E298K	2	967	56.36	missense	4561636	0.42
Chemotherapy					TP53	c.405C>G	p.C135W	160	1240	22.90	missense	44219; 4169704	0.44; 3.26					TP53	c.405C>G	p.C135W	160	1005	54.73	missense	44219; 4169704	0.44; 3.26
																		FGFR1 ampl.	3.136 fold change
																		PIK3CA ampl.	2.940 fold change
119	TSO500	St 4L	13.4	0.81	ATM	c.8096C>T	p.P2699L	16	834	40.29	missense	5369867	0.14	No re-biopsy
Chemotherapy					KRAS	c.34G>T	p.G12C	7270	1223	56.34	missense	516; 25878	4.44; 2.11
					PAX5	c.76delG	p.V26fs*3	3	1016	30.71	frameshift	4612243	0.55
					SMARCA4	c.4735G>T	p.E1579*	1	1013	52.62	stop gain	438522	0.08
120	TSO500	Sup.lob.sin	0.0	1.63	No clinically relevant or cancer hotspot mutations - including allele fractions below 5%									TSO500	Spleen	3.9	1.63	ALK	c.3210G>C	p.Q1070H	1	1556	7.39	missense	NA	NA
Immunotherapy																		PRKDC	c.1861delT	p.S621fs*33	NA	1368	5.70	frameshift	NA	NA
																		SPTA1	c.2263G>T	p.E755*	1	1467	5.04	stop gain	8851198	0.19
121	TSO500	Inf.lob.dxt	17.3	1.60	ARID1A	c.4555C>T	p.Q1519*	4	935	40.86	stop gain	NA	NA	No re-biopsy
Combo					KRAS	c.34G>T	p.G12C	7476	1061	45.15	missense	516; 25878	4.44; 2.11
					TP53	c.830G>T	p.C277F	355	707	56.01	missense	1716296; 10749; 43778	0.78; 2.68; 0.55
122	TSO500	Inf.lob.sin	NA	NA	KRAS	c.34G>T	p.G12C	6735	2062	2.57	missense	516; 25878	2.11; 4.43	No progression
Immunotherapy					SH2B3	c.523_527dupCGGCC	p.K180fs*19	NA	310	3.23	frameshift	NA	NA
126	TSO500	Sup.lob.sin	3.1	4.10	BRAF	c.1799T>A	p.V600E	22825	1544	5.63	missense	476; 1131	23.29; 25.47	TSO500	St. 7	4.7	3.31	BRAF	c.1799T>A	p.V600E	22673	2193	10.03	missense	476; 1131	23.29; 25.47
Immunotherapy					TP53	c.833C>A	p.P278H	111	921	6.95	missense	43755; 9396320	0.62; 0.20					SETD2	c.4953dupT	p.T1652fs*14	9	1385	9.39	frameshift	5015995	0.31
																		TP53	c.833C>A	p.P278H	110	1561	9.61	missense	43755; 9396320	0.62; 0.20
127	TSO500	St. 7	2.4	0.80	FGFR3	c.1150T>C	p.F384L	141	1585	79.56	missense	6503200	2.03	TSO500	Inf.lob.dxt	3.2	0.80	ATM	c.5071A>C	p.S1691R	136	1146	35.51	missense	4172574; 6005491	2.22; 0.79
Immunotherapy					KMT2B	c.1656delC	p.K553fs*52	4	1703	35.47	frameshift	3198415	0.27					FGFR3	c.1150T>C	p.F384L	140	388	96.91	missense	6503200	2.03
																		TP53	c.817C>T	p.R273C	3425	1011	0.79	missense	144162; 10659	2.34; 4.68
128	TSO500	St 10L	21.9	2.44	APC	c.3043_3046delGATG	p.D1015fs*6	NA	1257	16.47	frameshift	NA	NA	TSO500	Os ileum sin	21.2	0.81	APC	c.3043_3046delGATG	p.D1015fs*6	NA	1380	11.52	frameshift	NA	NA
Immunotherapy					ARID1A	c.5548delG	p.D1850fs*33	47	1445	49.13	frameshift	NA	NA					ARID1A	c.5548delG	p.D1850fs*33	39	1400	30.29	frameshift	NA	NA
					BCOR	c.24_25delinsAT	p.T8*	NA	638	85.89	missense	NA	NA					JAK2	c.3188G>A	p.R1063H; p.R658H; p.R914H	109	1189	73.51	missense	6495318	1.20
					KRAS	c.183A>C	p.Q61H	2146	2911	79.25	missense	14201	1.80					KLF4	c.157C>T	p.R53*	1	543	16.02	stop gain	NA	NA
					TP53	c.375G>T	p.T125T	152	1107	81.12	Splice Site Loss	45940	0.72					KRAS	c.183A>C	p.Q61H	1832	2549	66.58	missense	14201	1.80
					RET ampl.	2.159 fold change												TP53	c.375G>T	p.T125T	123	1007	55.21	synonymous	45940	0.72
130	TSO500	St 7	5.5	0.81	EGFR	c.2239_2247delTTAAGAGAA	p.L747_E749del	520	1781	7.97	in-frame	24433; 27101	1.63; 1.63	Re-biopsy not analyzed yet
Immunotherapy					EGFR	c.2251_2262delACATCTCCGAAA	p.T751_K754del	1	1923	7.54	in-frame	NA	NA
					TP53	c.596G>A	p.G199E	108	1517	8.90	missense	5985110; 43989	1.01; 10
131	TSO500	Axil gl.dxt	NA	NA	KRAS	c.34G>T	p.G12C	6735	581	24.78	missense	516; 25878	2.11; 4.43	No re-biopsy
Immunotherapy					NF1	c.6784G>T	p.D2262Y	NA	858	19.81	missense	NA	NA
					SF3B1	c.1998G>C	p.K666N	202	556	10.43	missense	132937; 133595	2.72; 0.62
					TP53	c.839G>A	p.R280K	842	319	15.99	missense	330620; 10728	1.38; 0.76
132	TSO500	St 7	NA	NA	BRAF	c.1803A>C	p.K601N	218	901	9.10	missense	23160; 1132	1.31; 0.36	No malignant cells in re-biopsy
Immunotherapy					KRAS	c.34G>T	p.G12C	7085	1010	16.04	missense	516; 25878	2.11; 4.43
					SETD2	c.1612G>T	p.G538*	2	895	13.85	stop gain	3365359	0.12
					TP53	c.192delC	p.R65fs*58	10	596	14.93	frameshift	5752247	0.34
134	TSO500	Sup.lob.dxt	22.2	0.00	CREBBP	c.3014C>A	p.S1005*	NA	370	21.89	stop gain	NA	NA	No progression
Immunotherapy					EP300	c.842C>G	p.S281*	3	406	19.21	stop gain	4818071	0.66
					KMT2C	c.6658C>T	p.Q2220*	9	439	17.08	stop gain	4824098	0.25
					KMT2C	c.6269C>G	p.S2090*	2	415	18.31	stop gain	6911563	0.08
					KRAS	c.34G>T	p.G12C	8099	479	40.71	missense	516; 25878	3.13; 4.43
					RUNX1	c.796C>T	p.Q266*	8	413	16.46	stop gain	NA	NA
					STK11	c.486delC	p.D162fs*125	2	394	53.81	frameshift	NA	NA
					TP53	c.991C>T	p.Q331*	359	386	37.56	stop gain	1191162; 11354	2.90; 0.67
	GeneRead QIAact AIT Panel				KRAS	c.34G>T	p.G12C	2769	500	26.00	missense	516; 25878	4.44; 2.11
135	TSO500	Costa 10 sin	9.4	2.44	CASP8	c.1015C>T	p.Q339*	15	1728	10.82	stop gain	5752651; 159758	0.43; 0.38	TSO500	Adrenal gl.dxt	11.8	3.28	CASP8	c.1013C>T	p.S338F	2	1526	18.09	missense	14009	0.12
Immunotherapy					CDKN2A	c.132delC	p.Y44*	31	1479	8.79	frameshift	329719; 4448823	1.32; 1.91					CASP8	c.1015C>T	p.Q339*	15	1526	18.09	stop gain	5752651; 159758	0.43; 0.38
					KRAS	c.35G>C	p.G12A	4309	1686	7.18	missense	25881; 522	2.39; 1.06					CDKN2A	c.132delC	p.Y44*	29	1635	9.91	frameshift	329719; 4448823	1.32; 1.91
					TP53	c.473G>C	p.R158P	166	1426	10.38	missense	6024186; 43615	0.47; 2.12					KRAS	c.35G>C	p.G12A	4075	1013	10.07	missense	25881; 522	1.06; 2.38
																		TP53	c.473G>C	p.R158P	150	1298	11.02	missense	6024186; 43615	0.47; 2.12
138	TSO500	St 7	NA	NA	LRP1B	c.3169G>T	p.E1057*	1	1093	46.11	stop gain	7837326	0.17	No re-biopsy
Chemotherapy					RIT1	c.160A>G	p.M54V	24	1798	55.45	missense	5735017	0.52
					STK11	c.97G>T	p.E33*	15	933	81.67	stop gain	95668	0.24
139	TSO500	Sup.lob.sin	NA	NA	EGFR	c.2156G>C	p.G719A	1386	1216	41.53	missense	13448	0.74	No progression
Immunotherapy					EGFR	c.2305G>T	p.V769L	143	1291	42.84	missense	1166943	0.16
					TP53	c.412G>C	p.A138P	152	774	65.63	missense	5546571; 11188	0.77; 3.57
140	TSO500	Sup.lob.dxt	NA	NA	B2M	c.2T>A	p.M1K	152	910	5.71	start loss	144522; 7340865	1.52; 10.20	No re-biopsy
Chemotherapy					B2M	c.253_254delTT	p.L85fs*4	1	1078	12.62	frameshift	NA	NA
					FANCF	c.969dupT	p.K324*	NA	1159	17.77	frameshift	NA	NA
					GLI1	c.1240delC	p.R414fs*71	NA	1020	14.12	frameshift	NA	NA
					KRAS	c.38G>A	p.G13D	6583	1217	36.81	missense	18793; 532	4.93; 5.30
					LRP1B	c.5618C>A	p.S1873*	1	1036	31.95	stop gain	6087908	0.26
					NRG1	c.348delG	p.L117*	NA	1143	12.60	frameshift	NA	NA
					STK11	c.842delC	p.P281fs*6	167	891	37.49	frameshift	12924	0.48
141	TSO500	Inf.lob.dxt	NA	NA	KRAS	c.35G>A	p.G12D	12517	1995	6.32	missense	14209; 521; 25877	9.76; 4.55; 4.41	No progression
Immunotherapy
142	TSO500	Mid.lob.dxt	18.0	0.81	BRAF	c.1786G>A	p.G596S	31	652	8.74	missense	27560; 7807516	0.26; 1.75	Re-biopsy to be performed
Chemotherapy					KRAS	c.34G>T	p.G12C	7476	571	5.95	missense	516; 25878	4.44; 2.11
					PIK3CG	c.2554G>T	p.E852*	NA	484	9.30	stop gain	NA	NA
					PTPRS	c.3598G>T	p.E1200*	NA	507	8.48	stop gain	NA	NA
					TP53	c.638G>T	p.R213L	294	502	9.76	missense	146255; 43650	0.67; 1.45
143	TSO500	St 11L	NA	NA	BRAF	c.1799T>A	p.V600E	22825	2224	28.69	missense	476; 1131	23.29; 25.47	No progression
Immunotherapy					CTNNA1	c.1062+1G>T	NA	NA	1477	34.53	Splice Site Loss	NA	NA
					LRP1B	c.11195C>A	p.S3732*	NA	1657	22.03	stop gain	NA	NA
					NOTCH3	c.1978G>T	p.E660*	NA	1032	46.90	stop gain	NA	NA
					SOX2	c.540C>A	p.Y180*	NA	1107	20.42	stop gain	NA	NA
					TP53	c.857A>T	p.E286V	84	1062	40.11	missense	43936; 44450	1.01
					U2AF1	c.101C>T	p.S34F	406	1961	12.39	missense	144986	4.73
144	TSO500	Mid.lob.dxt	20.4	1.64	AKT2	c.1165A>G	p.T389A	NA	3616	73.59	missense	NA	NA	TSO500	Mid.lob.dxt	17.3	2.50	AKT2	c.1165A>G	p.T389A	NA	1638	62.64	missense	NA	NA
Chemotherapy					ARID1B	c.6199G>T	p.E2067*	15	2146	36.02	stop gain	NA	NA					ARID1B	c.6199G>T	p.E2067*	15	1002	22.36	stop gain	NA	NA
					CCN6	c.403T>C	p.F135L	NA	2195	17.18	missense	NA	NA					CDKN2A	c.172C>T	p.R58*	448	1368	22.15	stop gain; missense	12473; 53073	4.56; 1.88
					CDKN2A	c.172C>T	p.R58*	453	1461	33.61	stop gain; missense	12473; 53073	4.56; 1.88					PAK3	c.1284G>A	p.W428*	NA	827	12.70	stop gain	NA	NA
					CHEK2	c.275C>T	p.P92L	7	1699	38.02	missense	4484007	0.53					TP53	c.1000_1001insT	p.G334fs*3	3	537	12.29	frameshift	NA	NA
					PAK3	c.1284G>A	p.W428*	NA	1898	19.44	stop gain	NA	NA					TP53	c.393_395delCAA	p.N131del	98	874	17.51	in-frame	5991646; 44212	3.85; 1.03
					TP53	c.1000_1001insT	p.G334fs*3	3	937	16.97	frameshift	NA	NA					AKT2 ampl.	2.399 fold change
					TP53	c.393_395delCAA	p.N131del	98	1396	23.21	in-frame	5991646; 44212	3.85; 1.03
					AKT2 ampl.	3.163 fold change
146	TSO500	Pleura dxt	14.1	2.44	PIK3C2G	c.206delC	p.P69fs*10	NA	1643	5.48	frameshift	NA	NA	TSO500	Mid.lob.dxt	24.3	3.25	AXIN1	c.793G>T	p.G265*	4	1595	13.10	stop gain	190681	0.28
Immunotherapy					TP53	c.394A>G	p.K132E	204	1554	10.04	missense	87046; 10813	0.47; 5.56					PIK3CA	c.1624G>A	p.E542K	4117	2429	6.88	missense	760; 29329	3.25; 2.91
																		PIK3C2G	c.206delC	p.P69fs*10	NA	2300	8.43	frameshift	NA	NA
																		TP53	c.394A>G	p.K132E	207	1217	19.15	missense	87046; 10813	0.47; 5.56
147	TSO500	Adrenal gl.sin	19.7	1.63	CDKN2A	c.88delG	p.A30fs*23	36	388	24.74	frameshift	6985764	0.59	WGS	Liver	14.0	NA	APC	c.3314G>T	p.R1105L	NA	NA	38	missense	COSM9500590	NA
Combo					ERBB2	c.929C>T	p.S310F	392	1070	11.03	missense	1666868	6.96					BRIP1	c.3505G>A	p.D1169N	NA	NA	37	missense	NA	NA
					KEAP1	c.1772G>A	p.W591*	NA	813	12.92	stop gain	NA	NA					CDKN2A	c.88delG	p.A30fs*23	NA	NA	33	loss-of-function	COSM6985764	NA
					KMT2C	c.749G>A	p.W250*	NA	903	16.17	stop gain	NA	NA					ERBB2	c.929C>T	p.S310F	NA	NA	32	missense/gain-of function	COSM1666868, PMID 22908275, PMID 29533785, PMID 29967253, PMID 29954840	NA
					LRP1B	c.10227T>A	p.C3409*	NA	1449	15.87	stop gain	NA	NA					KEAP1	c.1772G>A	p.W591*	NA	NA	26	nonsense/loss of function	NA	NA
					SMARCA4	c.3631G>T	p.E1211*	NA	1028	26.56	stop gain	NA	NA					KMT2C	c.749G>A	p.W250*	NA	NA	22	nonsense/loss of function	NA	NA
					STK11	c.433G>T	p.E145*	2	517	11.80	stop gain	6557204	0.29					LRP1B	c.10227T>A	p.C3409*	NA	NA	18	nonsense/loss of function	PMID31164891/PMID31493933	NA
					TP53	c.1025G>C	p.R342P	142	791	25.54	missense	7335585; 45276	0.50; 30					MSH6	c.188C>T	p.S63F	NA	NA	12	VUS	NA	NA
																		SMARCA4	c.3631G>T	p.E1211*	NA	NA	28	nonsense/loss of function	NA	NA
																		TP53	c.1025G>C	p.R342P	NA	NA	26	missense	PMID 20978130, PMID 19454141, PMID 9766574	NA
150	TSO500	Sup.lob.dxt	6.3	2.50	PTEN	c.956_959delCTTT	p.T319fs*24	87	1404	12.68	frameshift	6904653; 4896; 5347159	1.22; 0.35; 0.33	WGS	Inf.lob.dxt	<10	NA	NKX2-1	c.868_869insAAGCAGG	p.A290fs*	NA	NA	33	frameshift/loss of func.	NA	NA
Chemotherapy					TP53	c.524G>A;	p.R175H	6144	1253	11.81	missense	144210; 10648	2.62; 4.40					NTRK-1	c.2044C>T	p.R682C	NA	NA	26	missense	COSM6730799	NA
																		PTEN	c.956_959delCTTT	p.T319fs*24	NA	NA	21	frameshift	NA	NA
																		TP53	c.524G>A	p.R175H	NA	NA	26	missense	COSM10648	NA
151	TSO500	Pericardial fluid	12.6	3.25	PRKDC	c.7864G>T	p.E2622*	NA	1950	19.85	missense; stop gain	NA	NA	TSO500	Pleural fluid sin	11.0	2.44	BCR	c.3184G>A	p.D1062N	26	782	9.59	missense	376195	1.26
Chemotherapy					STAG2	c.45-1G>T	NA	NA	726	58.26	Splice Site Loss	NA	NA					BMPR1A	c.160delG	p.D54fs*6	1	1166	9.01	frameshift	NA	NA
					TP53	c.437G>A	p.W146*	347	893	44.90	stop gain	43609; 1717786	0.68; 3.05					PRKDC	c.7864G>T	p.E2622*	NA	1014	9.27	missense; stop gain	NA	NA
																		STAG2	c.45-1G>T	NA	NA	542	10.70	Splice Site Loss	NA	NA
																		TP53	c.437G>A	p.W146*	371	809	12.36	stop gain	43609; 1717786	0.68; 3.05
152	TSO500	St 4R	NA	NA	TP53	c.871A>T	p.K291*	56	407	32.92	stop gain	44475; 44641	0.36; 1.05	Re-biopsy not analyzed by TSO500 yet. ALK positive.
Combo
154	TSO500	Inf.lob.sin	11.0	0.81	GEN1	c.875_876delAT	p.Y292*	NA	1593	6.84	frameshift	NA	NA	TSO500	Sup.lob.sin	9.4	0.81	LRP1B	c.10514C>A	p.S3505*	NA	864	5.21	stop gain	NA	NA
Chemotherapy					KMT2D	c.11173C>T	p.Q3725*	NA	1122	13.90	stop gain	NA	NA					RASA1	c.1935-1G>T	NA	NA	613	7.18	Splice Site Loss	NA	NA
					RASA1	c.1935-1G>T	NA	NA	1150	14	Splice Site Loss	NA	NA
					TP53	c.378_383delCTCCCC	p.S127_P128del	NA	1235	19.68	in-frame	NA	NA
155	TSO500	St 1L	12.6	4.84	KEAP1	c.274C>T	p.Q92*	NA	968	19.83	stop gain	NA	NA	TSO500	Os ileum sin	5.5	3.33	KEAP1	c.274C>T	p.Q92*	NA	820	14.51	stop gain	NA	NA
Chemotherapy					KRAS	c.35G>A	p.G12D	13703	1384	18.14	missense	14209; 521; 25877	4.55; 9.79; 4.41					KRAS	c.35G>A	p.G12D	12623	1212	11.72	missense	14209; 521; 25877	9.76; 4.55; 4.41
					SMARCA4	c.3512_3513delTG	p.V1171fs*4	5	1179	19.34	frameshift	NA	NA					SMARCA4	c.1118+1G>T	NA	1	761	14.45	Splice Site Loss	6966049	0.07
					STK11	c.766G>T	p.E256*	19	1417	18.63	stop gain	5731896	0.23					STK11	c.766G>T	p.E256*	18	1030	13.30	stop gain	5731896	0.23
																		TP53	c.819_887delTGTTTGTGCCTGTCCTGGGAGAGACCGGCGCACAGAGGAAGAGAATCTCCGCAAGAAAGGGGAGCCTCA	p.V274_H296del	NA	1352	11.02	in-frame	NA	NA
156	TSO500	St 4L	NA	NA	No clinically relevant or cancer hotspot mutations by TSO500 - including allele fractions below 5%									No progression
Immunotherapy
	GeneRead QIAact AIT Panel				KRAS	c.183A>C	p.Q61H	1313	500	25.21	missense	14201	1.80
157	TSO500	St 4R	0.0	0.00	No clinically relevant or cancer hotspot mutations - including allele fractions above 2%									WGS	Sup.lob.dxt	13.0	NA	BRAF	c.932C>T	p.A311V	NA	NA	26	missense	NA	NA
Combo																		KEAP1	c.997G>A	p.G333S	NA	NA	57	missense	6083869	NA
																		KRAS	c.183A>T	p.Q61H	NA	NA	32	missense	14201; PMID 20147967; PMID 32605999
																		LIG4	c.517C>T	p.Q173*	NA	NA	12	nonsense	NA	NA
																		STK11	c.169delG	p.E57fs*7	NA	NA	61	1-bp deletion	21212	NA
																		TP53	c.932delA	p.N311fs*34	NA	NA	35	1-bp deletion	9358638	NA
158	TSO500	Sup.lob.dxt	3.9	0.80	BRAF	c.1742A>T	p.N581I	88	988	11.64	missense	5981989; 26460	3.03; 0.60	TSO500	Pleural fluid dxt	4.7	0.80	BRAF	c.1742A>T	p.N581I	100	942	14.76	missense	5981989; 26460	0.60; 3.03
Immunotherapy					NF1	c.7807-1G>T	NA	NA	1205	24.32	Splice Site Loss	NA	NA					NF1	c.7870-1G>T	NA	NA	875	39.31	Splice Site Loss	NA	NA
					TP53	c.818G>T	p.R273L	915	942	14.86	missense	144153; 10779	2.01; 1.01					TP53	c.818G>T	p.R273L	934	1030	23.98	missense	144153; 10779	2.01; 1.01
	NA (=Not Available) in Variant Findings indicates a value below one
	TMB=Tumor Mutational Burden estimated based on the Illumina TSO500 pipeline llumina (www.illumina.com/content/dam/illumina-marketing/documents/products/appnotes/trusight-oncology-500-tmb-analysis-1170-2018-009.pdf).
	MSI=MicroSatellite Instability estimated based on the Illumina TSO500 pipeline (www.illumina.com/content/dam/illumina-marketing/documents/products/appnotes/trusight-oncology-500-tmb-analysis-1170-2018-009.pdf).
	Variant findings covers the number of unique references on the specific variant incl. COSMIC, HGMD, and ClinVar entries as well as scientific papers where the variant is mentioned. The number of variant findings is provided by the analysis software used (QIAGEN Clinical Insight (QCI)).
	WES=Whole Exome Sequencing
	WGS=Whole Genome Sequencing					ctDNA detectable mutations by standard ddPCR assay
	TSO500=TruSight Oncology 500 HT					ctDNA detectable mutations by designed ddPCR assay
						non-detectable mutations by designed ddPCR assay
	St=Station					non-detectable mutations by standard ddPCR assay
	R=Right
	L=Left
	Sup=Superior
	Inf=Inferior
	Lob=Lobus
	Sin=Left (Sinister)
	Dxt=Right (Dexter)
	Mid=Middle
	Gl=Gland
	Cut=Cutaneous
	Met=Metastases
	Ampl.=Amplifications. Amplifications were identified using the Illumina TSO500 pipeline. Only amplifications with a fold change above 2.2 are reported, according to manufactures instructions. Furthermore, only amplifications relevant for targeted treatment are noted.
