# Supplementary material for: Circulating Tumor DNA Monitoring Reveals Molecular Progression before Radiologic Progression in a Real-life Cohort of Patients with Advanced Non–small Cell Lung Cancer
Source: Cancer Res Commun. 2022 Oct 13;2(10):1174–87. doi: 10.1158/2767-9764.CRC-22-0258 (PMC10035379; doi:10.1158/2767-9764.CRC-22-0258)
Supplement: Supplementary Table TS2 — Primer sequences [file crc-22-0258-s09.xlsx]

## Sheet: Standard assays
Table S2	Primer sequences
Standard assays
Gene	Codon	Protein	Bio-Rad assay ID
BRAF	c.1406G>T	p.G469V	dHsaMDS747800353
	c.1799T>A	p.V600E	dHsaCP2000027 / dHsaCP2000028
KRAS	c.34G>A	p.G12S	dHsaCP2500588 / dHsaCP2500589
	c.34G>C	p.G12R	dHsaCP2500590 / dHsaCP2500591
	c.34G>T	p.G12C	dHsaCP2500584 / dHsaCP2500585
	c.35G>A	p.G12D	dHsaCP2500596 / dHsaCP2500597
	c.35G>C	p.G12A	dHsaCP2500586 / dHsaCP2500587
	c.35G>T	p.G12V	dHsaCP2500592 / dHsaCP2500593
	c.37G>T	p.G13C	dHsaCP2500594 / dHsaCP2500595
	c.38G>A	p.G13D	dHsaCP2500598 / dHsaCP2500599
	c.38G>T	p.G13V	dHsaCP2506804 / dHsaCP2506805
	c.182A>T	p.Q61L	dHsaCP2000101 / dHsaCP2000102
	c.183A>C	p.Q61H	dHsaCP2000133 / dHsaCP2000134
	c.183A>T	p.Q61H	dHsaCP2000131 / dHsaCP2000132
NRAS	c.37G>C	p.G13R	dHsaCP2500534 / dHsaCP2500535
	c.181C>A	p.Q61K	dHsaCP2000067 / dHsaCP2000068
	c.182A>T	p.Q61L	dHsaCP2000069 / dHsaCP2000070
PIK3CA	c.1624G>A	p.E542K	dHsaMDV2010073
	c.1633G>A	p.E545K	dHsaMDV2010075
	c.3140A>G	p.H1047R	dHsaMDV2010077
TP53	c.469G>T	p.V157F	dHsaMDV2010129
	c.524G>A	p.R175H	dHsaMDV2010105
	c.743G>T	p.R248L	dHsaMDV2510502
	c.746G>T	p.R249M	dHsaMDS394368090
	c.818G>T	p.R273L	dHsaMDV2510504

## Sheet: Non-standard assays
Non-standard assays
Gene	Codon	Protein	Customer Bio-Rad assay ID	In-house assay
ATRX	c.2227C>T	p.R743*		X
DNMT3A	c.2644C>T	p.R882C	dHsaMDS605332053
EGFR	c.2156G>C	p.G719A	dHsaMDS14293735
SPTA1	c.2263G>T	p.E755*		X
STK11	c.97G>T	p.E33*		X
TP53	c.144_151delCGATATTG	p.D48fs*6		X
TP53	c.159G>A	p.W53*	dHsaMDS688525212
TP53	c.193A>T	p.R65*	dHsaMDS2515066
TP53	c.245_246insT	p.A83fs*66		X
TP53	c.267delC	p.590fs*33	dHsaMDS551930772
TP53	c.321C>A	p.Y107*	dHsaMDS2514748
TP53	c.329 G>C	p.R110L	dHsaMDS2515750
TP53	c.374C>T	p.T125M		X
TP53	c.378_383delCTCCCC	p.S127_P128del		X
TP53	c.393_395delCAA	p.N131del	dHsaMDS855385363
TP53	c.395A>G	p.K132R	dHsaMDS984766674
TP53	c.405C>G	p.C135W	dHsaMDS2514750
TP53	c.414delC	p.K139fs*31		X
TP53	c.437G>A	p.W146*	dHsaMDS491651105
TP53	c.451C>T	p.P151S	dHsaMDV2510570
TP53	c.463A>C	p.T155P		X
TP53	c.473G>T	p.R158L	dHsaMDS769354247
TP53	c.488A>G	p.Y163C	dHsaMDV2010099
TP53	c.524_559+1del			X
TP53	c.536 A>G	p.H179R	dHsaMDV2010125
TP53	c.578A>G	p.H193R	dHsaMDV2516924
TP53	c.615T>G	p.Y205*		X
TP53	c.711G>T	p.M237I	dHsaMDS2510740
TP53	c.722C>T	p.S241F	dHsaMDV2516910
TP53	c.724T>C	p.C242R	dHsaMDS854203061
TP53	c.730G>T	p.G244C	dHsaMDS2515606
TP53	c.733G>T	p.G245C	dHsaMDV2516884
TP53	c.752T>A	p.I251N	dHsaMDS2511842
TP53	c.763A>T	p.I255F	dHsaMDS2515564
TP53	c.785G>T	p262V	dHsaMDS344375132
TP53	c.797G>A	p.G266E	dHsaMDV2516854
TP53	c.841G>T	p.D281Y	dHsaMDS2513426
TP53	c.844C>T	p.R282W	dHsaMDV2516902
TP53	c.856G>A	p.E286K	dHsaMDV2516920
TP53	c.993+1G>A		dHsaMDS190466233
TP53	c.1024C>T	p.R342*	dHsaMDS2513810
TP53	c.1025G>C	p.R342P	dHsaMDV2516914

## Sheet: In-house primers
In-house assays
Gene	Codon	Protein	Primer/probe name	Sequence/modifications
ATRX	c.2227C>T	p.R743*	ATRX_p.R743*:1822F18	GCGGGGAAAGATGATAAA
			ATRX_p.R743*:1869R21	TTAGTATCAAAATCTGAGCCA
			ATRX_WT_p.R743*:1842U26	HEX-AAAAAGGAAACGAAAAAGTTCTACAT-BHQ-1
			ATRX_MUT_p.R743*:1838U28	FAM-AAGGAAAAAGGAAATGAAAAAGTTCTAC-BHQ-1
SPTA1	c.2263G>T	p.E755*	SPTA1_p.E755*:236F15	CTTACAGACCTGGCT
			SPTA1_p.E755*:283R19	CCTTGCCCTTATATCCTTA
			SPTA1_WT_p.E755*:252L28	HEX-TCAGGATGGCCTATTTCTTCAAAATATG-BHQ-1
			SPTA1_MUT_p.E755*:252L28	FAM-TCAGGATGGCCTATTTATTCAAAATATG-BHQ-1
STK11	c.97G>T	p.E33*	STK11_p.E33*:202F18	GGACACGTTCATCCACCG
			STK11_p.E33*:257R15	GAGCTTGGCCCGCTT
			STK11_WT_p.E33*:222U25	HEX-TCGACTCCACCGAGGTCATCTACCA-BHQ-1
			STK11_MUT_p.E33*:222U26	FAM-TCGACTCCACCTAGGTCATCTACCAG-BHQ-1
TP53	c.144_151delCGATATTG	p.D48fs*6	TP53_p.D48fs*6:483F18	CCAAGCAATGGATGATTT
			TP53_p.D48fs*6:529R16	TGGACCTGGGTCTTCA
			TP53_WT_p.D48fs*6:508U20	HEX-TCCCCGGACGATATTGAACA-BHQ-1
			TP53_MUT_p.D48fs*6:505U20	FAM-CTGTCCCCGGAAACAATGGT-BHQ-1
TP53	c.245_246insT	p.A83fs*66	TP53_p.A83fs*66:591F13	GGCCCCTGCACCA
			TP53_p.A83fs*66:641R13	ACAGGGGCCAGGA
			TP53_WT_A83fs*66:612U16	HEX-TACACCGGCGGCCCCT-BHQ-1
			TP53_MUT_A83fs*66:614U15	FAM-CACCTGGCGGCCCCT-BHQ-1
TP53	c.374C>T	p.T125M	TP53_p.T125M:721F15	GGGACAGCCAAGTCT
			TP53_p.T125M:758R14	AGCCAGCCCCTCAG
			TP53_WT_p.T125M:735L20	HEX-AACTGACCGTGCAAGTCACA-BHQ-1
			TP53_MUT_p.T125M:735L21	FAM-CAACTGACCATGCAAGTCACA-BHQ-1
TP53	c.378_383delCTCCCC	p.S127_P128del	TP53_p.S127_P128del:1478F17	AACTCTGTCTCCTTCCT
			TP53_p.S127_P128del:1517R18	CAGTTGGCAAAACATCTT
			TP53_p.S127_P128del:1500U20	HEX-TACAGTACTCCCCTGCCCTC-BHQ-1
			TP53_p.S127_P128del:1497U21	FAM-TCCTACAGTATGCCCTCAACA-BHQ-1
TP53	c.414delC	p.K139fs*31	TP53_p.K139fs*31:1507F15	CTCCCCTGCCCTCAA
			TP53_p.K139fs*31:1561R16	TGGAATCAACCCACAG
			TP53_WT_p.K139fs*31:1535U18	HEX-CAACTGGCCAAGACCTG-BHQ-1
			TP53_MUT_p.K139fs*31:1535U17	FAM-CAACTGGCAAGACCTGC-BHQ-1
TP53	c.463A>C	p.T155P	TP53_p.T155P:1560F18	AGCTGTGGGTTGATTCCA
			TP53_p.T155P:1611R19	TGTGACTGCTTGTAGATGG
			TP53_WT_p.T155P:1587U14	HEX-CCGGCACCCGCGTC-BHQ-1
			TP53_MUT_p.T155P:1587U13	FAM-CCGGCCCCCGCGT-BHQ-1
TP53	c.524_559+1del		TP53_WT_p.175-186:1655F14	TGCCCCCACCATGA
			TP53_WT_p.175-186:1698R15	GTCTCTCCAGCCCCA
			TP53_WT_p.175-186:1672U19	HEX-CTGCTCAGATAGCGATGGT-BHQ-1
			TP53_MUT_p.175-186:1621F17	GCAGTCACAGCACATGA
			TP53_MUT_p.175-186:1664R15	GTCGTCTCTCCAGCC
			TP53_MUT_p.175-186:1641L19	FAM-CTGCTCAGCCTCACAACCT-BHQ-1
TP53	c.615T>G	p.Y205*	TP53_p.205*:1794F16	TCCGAGTGGAAGGAAA
			TP53_p.205*:1841R18	CACACTATGTCGAAAAGT
			TP53_WT_p.205*:1814U22	HEX-CGTGTGGAGTATTTGGATGACA-BHQ-1
			TP53_MUT_p.205*:1814U22	FAM-CGTGTGGAGTAGTTGGATGACA-BHQ-1

## Sheet: Thermo profile
Thermo profile
	For mutation-assays:
	95 ˚C	10 min	1x
	94 ˚C	30 sec	x43
	55 ˚C	60 sec
	98 ˚C	10 min	x1
